# Supplementary material for: 2-Carboxyl­atopyridinium–4-nitro­phenol (1/1)
Source: Acta Crystallogr Sect E Struct Rep Online. 2014 Mar 15;70(Pt 4):o450. doi: 10.1107/S1600536814005650 (PMC3998544; doi:10.1107/S1600536814005650)
Supplement: Supplementary file 1 [file e-70-0o450-sup1.cif]

##############################################################################
#                                                                            #
# This CIF contains the data in a paper accepted for publication in          #
# Acta Crystallographica Section E. It conforms to the requirements of       #
# Notes for Authors for Acta Crystallographica Section E, and has been       #
# peer reviewed under the auspices of the IUCr Commission on Journals.       #
#                                                                            #
# Full details of the Crystallographic Information File format               #
# are given in the paper "The Crystallographic Information File (CIF):       #
# a New Standard Archive File for Crystallography" by S. R. Hall, F. H.      #
# Allen and I. D. Brown [Acta Cryst. (1991), A47, 655-685].                  #
#                                                                            #
# The current version of the core CIF dictionary is obtainable from          #
# ftp://ftp.iucr.org/pub/cif_core.dic.                                       #
#                                                                            #
# Software is freely available for graphical display of the structure(s)     #
# in this CIF. For information consult the CIF software page                 #
# http://www.iucr.org/resources/cif/software.                                #
#                                                                            #
# This file may be used for bona fide research purposes within the           #
# scientific community so long as proper attribution is given to the journal # 
# article from which it was obtained.                                        #
#                                                                            #
##############################################################################
data_global
_audit_creation_method     SHELXL97
_journal_date_recd_electronic     2014-03-11
_journal_date_accepted     2014-03-12
_journal_name_full     'Acta Crystallographica, Section E'
_journal_year     2014
_journal_volume     70
_journal_issue      4
_journal_page_first     o450
_journal_page_last     o450
_journal_paper_category     QO
_journal_paper_doi     10.1107/S1600536814005650
_journal_coeditor_code     HB7209
_publ_contact_author_name     'G. Chakkaravarthi'
_publ_contact_author_address
;
Department of Physics
CPCL Polytechnic College
Chennai 600 068
India
;
_publ_contact_author_email
                      'chakkaravarthi_2005@yahoo.com, srkanagadurai@yahoo.co.in'
_publ_contact_author_fax     ?
_publ_contact_author_phone     '09940334668'
_publ_section_title
;
2-Carboxylatopyridinium--4-nitrophenol (1/1)
;
loop_
    _publ_author_name
    _publ_author_address
    'A. Sankar'
;
Department of Physics,
Presidency College,
Chennai 600 005,
India
;
    'S. Ambalatharasu'
;
Department of Physics,
Presidency College,
Chennai 600 005,
India
;
    'G. Peramaiyan'
;
Department of Physics,
Presidency College,
Chennai 600 005,
India
;
    'G. Chakkaravarthi'
;
Department of Physics,
CPCL Polytechnic College,
Chennai 600 068,
India
;
    'R. Kanagadurai'
;
Department of Physics,
Presidency College,
Chennai 600 005,
India
;
_publ_section_synopsis     .
data_I
_database_code_depnum_ccdc_archive 'CCDC 991427'
_audit_creation_method     SHELXL-97
_chemical_name_systematic
;
2-Carboxylatopyridinium--4-nitrophenol (1/1)
;
_chemical_name_common     ?
_chemical_formula_moiety     'C6 H5 N O3, C6 H5 N O2'
_chemical_formula_sum     'C12 H10 N2 O5'
_chemical_formula_iupac     'C6 H5 N O3, C6 H5 N O2'
_chemical_formula_weight     262.22
_chemical_melting_point     ?
_symmetry_cell_setting     triclinic
_symmetry_space_group_name_H-M     'P -1'
_symmetry_space_group_name_Hall     '-P 1'
loop_
    _symmetry_equiv_pos_as_xyz
    'x, y, z'
    '-x, -y, -z'
_cell_length_a     6.1743(4)
_cell_length_b     7.0512(3)
_cell_length_c     14.2222(8)
_cell_angle_alpha     101.727(3)
_cell_angle_beta     92.191(2)
_cell_angle_gamma     104.758(4)
_cell_volume     583.60(6)
_cell_formula_units_Z     2
_cell_measurement_reflns_used     4728
_cell_measurement_theta_min     2.9
_cell_measurement_theta_max     27.7
_cell_measurement_temperature     295(2)
_exptl_crystal_description     block
_exptl_crystal_colour     colourless
_exptl_crystal_size_max     0.32
_exptl_crystal_size_mid     0.24
_exptl_crystal_size_min     0.20
_exptl_crystal_density_diffrn     1.492
_exptl_crystal_density_meas     ?
_exptl_crystal_density_method     'not measured'
_exptl_crystal_F_000     272
_exptl_absorpt_coefficient_mu     0.119
_exptl_absorpt_correction_type     multi-scan
_exptl_absorpt_process_details     '(SADABS; Bruker, 2004)'
_exptl_absorpt_correction_T_min     0.9630
_exptl_absorpt_correction_T_max     0.9767
_exptl_special_details     ?
_diffrn_ambient_temperature     295(2)
_diffrn_radiation_type     MoK\a
_diffrn_radiation_wavelength     0.71073
_diffrn_radiation_source     'fine-focus sealed tube'
_diffrn_radiation_monochromator     graphite
_diffrn_measurement_device_type     'Bruker Kappa APEXII CCD'
_diffrn_measurement_method     '\w and \f scan'
_diffrn_detector_area_resol_mean     ?
_diffrn_reflns_number     13952
_diffrn_reflns_av_R_equivalents     0.0279
_diffrn_reflns_av_sigmaI/netI     0.0227
_diffrn_reflns_theta_min     2.94
_diffrn_reflns_theta_max     30.40
_diffrn_reflns_theta_full     30.40
_diffrn_measured_fraction_theta_max     0.988
_diffrn_measured_fraction_theta_full     0.988
_diffrn_reflns_limit_h_min     -8
_diffrn_reflns_limit_h_max     8
_diffrn_reflns_limit_k_min     -10
_diffrn_reflns_limit_k_max     9
_diffrn_reflns_limit_l_min     -17
_diffrn_reflns_limit_l_max     20
_diffrn_standards_number     0
_diffrn_standards_interval_count     ?
_diffrn_standards_interval_time     0
_diffrn_standards_decay_%     ?
_refine_special_details
;
;
_reflns_number_total     3486
_reflns_number_gt     2327
_reflns_threshold_expression     I>2\s(I)
_refine_ls_structure_factor_coef     Fsqd
_refine_ls_matrix_type     full
_refine_ls_R_factor_all     0.0693
_refine_ls_R_factor_gt     0.0447
_refine_ls_wR_factor_gt     0.1141
_refine_ls_wR_factor_ref     0.1300
_refine_ls_goodness_of_fit_ref     1.040
_refine_ls_restrained_S_all     1.040
_refine_ls_number_reflns     3486
_refine_ls_number_parameters     180
_refine_ls_number_restraints     2
_refine_ls_hydrogen_treatment     mixed
_refine_ls_weighting_scheme     calc
_refine_ls_weighting_details
         'calc w=1/[\s^2^(Fo^2^)+(0.0602P)^2^+0.0686P] where P=(Fo^2^+2Fc^2^)/3'
_atom_sites_solution_hydrogens     geom
_atom_sites_solution_primary     direct
_atom_sites_solution_secondary     difmap
_refine_ls_shift/su_max     0.000
_refine_ls_shift/su_mean     0.000
_refine_diff_density_max     0.140
_refine_diff_density_min     -0.235
_refine_ls_extinction_method     none
_refine_ls_extinction_coef     ?
loop_
    _atom_type_symbol
    _atom_type_description
    _atom_type_scat_dispersion_real
    _atom_type_scat_dispersion_imag
    _atom_type_scat_source
    'C' 'C' 0.0033 0.0016
                         'International Tables Vol C Tables 4.2.6.8 and 6.1.1.4'
    'H' 'H' 0.0000 0.0000
                         'International Tables Vol C Tables 4.2.6.8 and 6.1.1.4'
    'N' 'N' 0.0061 0.0033
                         'International Tables Vol C Tables 4.2.6.8 and 6.1.1.4'
    'O' 'O' 0.0106 0.0060
                         'International Tables Vol C Tables 4.2.6.8 and 6.1.1.4'
_computing_data_collection     'APEX2 (Bruker, 2004)'
_computing_cell_refinement     'SAINT (Bruker, 2004)'
_computing_data_reduction     'SAINT (Bruker, 2004)'
_computing_structure_solution     'SHELXS97 (Sheldrick, 2008)'
_computing_structure_refinement     'SHELXL97 (Sheldrick, 2008)'
_computing_molecular_graphics     'PLATON (Spek, 2009)'
_computing_publication_material     'SHELXL97 (Sheldrick, 2008)'
loop_
    _atom_site_type_symbol
    _atom_site_label
    _atom_site_fract_x
    _atom_site_fract_y
    _atom_site_fract_z
    _atom_site_U_iso_or_equiv
    _atom_site_adp_type
    _atom_site_calc_flag
    _atom_site_refinement_flags
    _atom_site_occupancy
    _atom_site_symmetry_multiplicity
    _atom_site_disorder_assembly
    _atom_site_disorder_group
    C C1 0.3865(2) 0.38442(18) 0.19001(9) 0.0451(3) Uani d . 1 1 . .
    C C2 0.2381(2) 0.2646(2) 0.11160(10) 0.0498(3) Uani d . 1 1 . .
    H H2A 0.0853 0.2230 0.1187 0.060 Uiso calc R 1 1 . .
    C C3 0.3152(2) 0.20783(19) 0.02422(9) 0.0474(3) Uani d . 1 1 . .
    H H3 0.2155 0.1288 -0.0281 0.057 Uiso calc R 1 1 . .
    C C4 0.5424(2) 0.26918(17) 0.01464(9) 0.0414(3) Uani d . 1 1 . .
    C C5 0.6929(2) 0.38640(18) 0.09160(9) 0.0459(3) Uani d . 1 1 . .
    H H5 0.8455 0.4274 0.0840 0.055 Uiso calc R 1 1 . .
    C C6 0.6153(2) 0.44171(18) 0.17923(9) 0.0474(3) Uani d . 1 1 . .
    H H6 0.7161 0.5179 0.2317 0.057 Uiso calc R 1 1 . .
    C C7 0.1820(2) 0.19479(19) 0.45093(8) 0.0429(3) Uani d . 1 1 . .
    C C8 -0.1051(2) 0.1161(2) 0.32506(10) 0.0512(3) Uani d . 1 1 . .
    H H8 -0.2284 0.1462 0.2981 0.061 Uiso calc R 1 1 . .
    C C9 -0.0352(3) -0.0443(2) 0.27958(10) 0.0550(3) Uani d . 1 1 . .
    H H9 -0.1090 -0.1236 0.2211 0.066 Uiso calc R 1 1 . .
    C C10 0.1445(3) -0.0868(2) 0.32101(10) 0.0589(4) Uani d . 1 1 . .
    H H10 0.1930 -0.1968 0.2912 0.071 Uiso calc R 1 1 . .
    C C11 0.2543(3) 0.0336(2) 0.40725(9) 0.0529(3) Uani d . 1 1 . .
    H H11 0.3772 0.0051 0.4356 0.063 Uiso calc R 1 1 . .
    C C12 0.2879(2) 0.3378(2) 0.54544(9) 0.0477(3) Uani d . 1 1 . .
    N N1 0.6252(2) 0.21159(16) -0.07787(8) 0.0501(3) Uani d . 1 1 . .
    N N2 0.00405(19) 0.22997(16) 0.40848(7) 0.0452(3) Uani d D 1 1 . .
    O O1 0.29906(19) 0.44091(17) 0.27221(8) 0.0619(3) Uani d D 1 1 . .
    O O2 0.4895(2) 0.11237(18) -0.14600(7) 0.0689(3) Uani d . 1 1 . .
    O O3 0.82814(19) 0.26305(17) -0.08431(8) 0.0714(3) Uani d . 1 1 . .
    O O4 0.2047(2) 0.47818(17) 0.57395(7) 0.0701(3) Uani d . 1 1 . .
    O O5 0.44519(18) 0.29715(16) 0.58610(7) 0.0666(3) Uani d . 1 1 . .
    H H2 -0.039(3) 0.3351(18) 0.4342(11) 0.066(5) Uiso d D 1 1 . .
    H H1 0.400(3) 0.524(2) 0.3119(12) 0.085(6) Uiso d D 1 1 . .
loop_
    _atom_site_aniso_label
    _atom_site_aniso_U_11
    _atom_site_aniso_U_22
    _atom_site_aniso_U_33
    _atom_site_aniso_U_12
    _atom_site_aniso_U_13
    _atom_site_aniso_U_23
    C1 0.0519(7) 0.0382(6) 0.0449(6) 0.0139(5) -0.0003(5) 0.0071(5)
    C2 0.0394(6) 0.0514(7) 0.0550(7) 0.0101(5) -0.0036(5) 0.0075(6)
    C3 0.0460(7) 0.0433(6) 0.0476(7) 0.0104(5) -0.0116(5) 0.0030(5)
    C4 0.0478(7) 0.0346(6) 0.0427(6) 0.0150(5) -0.0034(5) 0.0066(5)
    C5 0.0404(6) 0.0410(6) 0.0525(7) 0.0091(5) -0.0041(5) 0.0054(5)
    C6 0.0476(7) 0.0409(6) 0.0469(6) 0.0078(5) -0.0091(5) 0.0019(5)
    C7 0.0500(7) 0.0472(7) 0.0334(5) 0.0184(5) 0.0041(5) 0.0067(5)
    C8 0.0550(8) 0.0496(7) 0.0459(7) 0.0160(6) -0.0074(6) 0.0034(5)
    C9 0.0678(9) 0.0471(7) 0.0443(7) 0.0161(6) -0.0051(6) -0.0021(5)
    C10 0.0792(10) 0.0547(8) 0.0458(7) 0.0334(7) 0.0042(7) -0.0016(6)
    C11 0.0617(8) 0.0616(8) 0.0412(6) 0.0335(7) 0.0005(6) 0.0039(6)
    C12 0.0572(8) 0.0530(7) 0.0350(5) 0.0238(6) 0.0008(5) 0.0034(5)
    N1 0.0602(7) 0.0435(6) 0.0477(6) 0.0192(5) -0.0009(5) 0.0071(5)
    N2 0.0544(6) 0.0435(6) 0.0386(5) 0.0206(5) -0.0001(4) 0.0024(4)
    O1 0.0611(7) 0.0658(7) 0.0513(6) 0.0141(5) 0.0066(5) -0.0004(5)
    O2 0.0762(7) 0.0787(7) 0.0460(6) 0.0263(6) -0.0106(5) -0.0033(5)
    O3 0.0627(7) 0.0734(7) 0.0691(7) 0.0119(6) 0.0161(5) 0.0013(6)
    O4 0.0938(8) 0.0667(7) 0.0520(6) 0.0483(6) -0.0173(5) -0.0117(5)
    O5 0.0763(7) 0.0785(7) 0.0471(5) 0.0448(6) -0.0138(5) -0.0082(5)
_geom_special_details
;
 All esds (except the esd in the dihedral angle between two l.s. planes)
 are estimated using the full covariance matrix.  The cell esds are taken
 into account individually in the estimation of esds in distances, angles
 and torsion angles; correlations between esds in cell parameters are only
 used when they are defined by crystal symmetry.  An approximate (isotropic)
 treatment of cell esds is used for estimating esds involving l.s. planes.
;
loop_
    _geom_bond_atom_site_label_1
    _geom_bond_atom_site_label_2
    _geom_bond_site_symmetry_2
    _geom_bond_distance
    _geom_bond_publ_flag
    C1 O1 . 1.3363(16) ?
    C1 C6 . 1.3902(19) ?
    C1 C2 . 1.3934(18) ?
    C2 C3 . 1.3679(19) ?
    C2 H2A . 0.9300 ?
    C3 C4 . 1.3796(18) ?
    C3 H3 . 0.9300 ?
    C4 C5 . 1.3813(17) ?
    C4 N1 . 1.4482(17) ?
    C5 C6 . 1.3705(19) ?
    C5 H5 . 0.9300 ?
    C6 H6 . 0.9300 ?
    C7 N2 . 1.3352(16) ?
    C7 C11 . 1.3676(18) ?
    C7 C12 . 1.5156(17) ?
    C8 N2 . 1.3349(16) ?
    C8 C9 . 1.3626(19) ?
    C8 H8 . 0.9300 ?
    C9 C10 . 1.364(2) ?
    C9 H9 . 0.9300 ?
    C10 C11 . 1.3801(19) ?
    C10 H10 . 0.9300 ?
    C11 H11 . 0.9300 ?
    C12 O4 . 1.2325(16) ?
    C12 O5 . 1.2356(15) ?
    N1 O2 . 1.2222(15) ?
    N1 O3 . 1.2252(15) ?
    N2 H2 . 0.866(9) ?
    O1 H1 . 0.838(9) ?
loop_
    _geom_angle_atom_site_label_1
    _geom_angle_atom_site_label_2
    _geom_angle_atom_site_label_3
    _geom_angle_site_symmetry_1
    _geom_angle_site_symmetry_3
    _geom_angle
    _geom_angle_publ_flag
    O1 C1 C6 . . 123.25(12) ?
    O1 C1 C2 . . 117.49(12) ?
    C6 C1 C2 . . 119.25(12) ?
    C3 C2 C1 . . 120.57(12) ?
    C3 C2 H2A . . 119.7 ?
    C1 C2 H2A . . 119.7 ?
    C2 C3 C4 . . 119.23(12) ?
    C2 C3 H3 . . 120.4 ?
    C4 C3 H3 . . 120.4 ?
    C3 C4 C5 . . 121.20(12) ?
    C3 C4 N1 . . 119.62(11) ?
    C5 C4 N1 . . 119.18(12) ?
    C6 C5 C4 . . 119.40(12) ?
    C6 C5 H5 . . 120.3 ?
    C4 C5 H5 . . 120.3 ?
    C5 C6 C1 . . 120.31(12) ?
    C5 C6 H6 . . 119.8 ?
    C1 C6 H6 . . 119.8 ?
    N2 C7 C11 . . 118.38(11) ?
    N2 C7 C12 . . 116.75(11) ?
    C11 C7 C12 . . 124.87(12) ?
    N2 C8 C9 . . 119.78(13) ?
    N2 C8 H8 . . 120.1 ?
    C9 C8 H8 . . 120.1 ?
    C8 C9 C10 . . 119.09(13) ?
    C8 C9 H9 . . 120.5 ?
    C10 C9 H9 . . 120.5 ?
    C9 C10 C11 . . 119.88(13) ?
    C9 C10 H10 . . 120.1 ?
    C11 C10 H10 . . 120.1 ?
    C7 C11 C10 . . 119.84(13) ?
    C7 C11 H11 . . 120.1 ?
    C10 C11 H11 . . 120.1 ?
    O4 C12 O5 . . 127.49(12) ?
    O4 C12 C7 . . 116.64(11) ?
    O5 C12 C7 . . 115.84(11) ?
    O2 N1 O3 . . 122.83(12) ?
    O2 N1 C4 . . 118.51(12) ?
    O3 N1 C4 . . 118.65(11) ?
    C8 N2 C7 . . 123.02(11) ?
    C8 N2 H2 . . 117.9(11) ?
    C7 N2 H2 . . 119.0(11) ?
    C1 O1 H1 . . 109.5(14) ?
loop_
    _geom_torsion_atom_site_label_1
    _geom_torsion_atom_site_label_2
    _geom_torsion_atom_site_label_3
    _geom_torsion_atom_site_label_4
    _geom_torsion_site_symmetry_1
    _geom_torsion_site_symmetry_2
    _geom_torsion_site_symmetry_3
    _geom_torsion_site_symmetry_4
    _geom_torsion
    _geom_torsion_publ_flag
    O1 C1 C2 C3 . . . . 177.46(13) ?
    C6 C1 C2 C3 . . . . -1.60(19) ?
    C1 C2 C3 C4 . . . . 0.5(2) ?
    C2 C3 C4 C5 . . . . 0.09(19) ?
    C2 C3 C4 N1 . . . . -179.33(11) ?
    C3 C4 C5 C6 . . . . 0.42(19) ?
    N1 C4 C5 C6 . . . . 179.84(11) ?
    C4 C5 C6 C1 . . . . -1.53(19) ?
    O1 C1 C6 C5 . . . . -176.89(12) ?
    C2 C1 C6 C5 . . . . 2.11(19) ?
    N2 C8 C9 C10 . . . . 0.7(2) ?
    C8 C9 C10 C11 . . . . -0.8(2) ?
    N2 C7 C11 C10 . . . . 0.5(2) ?
    C12 C7 C11 C10 . . . . 179.96(13) ?
    C9 C10 C11 C7 . . . . 0.2(2) ?
    N2 C7 C12 O4 . . . . -1.96(19) ?
    C11 C7 C12 O4 . . . . 178.60(14) ?
    N2 C7 C12 O5 . . . . 176.51(12) ?
    C11 C7 C12 O5 . . . . -2.9(2) ?
    C3 C4 N1 O2 . . . . 1.36(18) ?
    C5 C4 N1 O2 . . . . -178.07(11) ?
    C3 C4 N1 O3 . . . . -178.10(12) ?
    C5 C4 N1 O3 . . . . 2.47(18) ?
    C9 C8 N2 C7 . . . . 0.0(2) ?
    C11 C7 N2 C8 . . . . -0.6(2) ?
    C12 C7 N2 C8 . . . . 179.91(12) ?
loop_
    _geom_hbond_atom_site_label_D
    _geom_hbond_atom_site_label_H
    _geom_hbond_atom_site_label_A
    _geom_hbond_site_symmetry_A
    _geom_hbond_distance_DH
    _geom_hbond_distance_HA
    _geom_hbond_distance_DA
    _geom_hbond_angle_DHA
    _geom_hbond_publ_flag
    O1 H1 O5 2_666 0.838(9) 1.773(11) 2.5929(15) 165(2) y
    N2 H2 O4 2_566 0.866(9) 1.880(12) 2.6693(15) 151(2) y
    C5 H5 O3 2_765 0.93 2.56 3.3570(17) 143 y
    C9 H9 O2 2_555 0.93 2.57 3.2009(18) 126 y
_iucr_refine_instructions_details
;
TITL PNP in P-1
CELL  0.71073   6.1743   7.0512  14.2222  101.727   92.191  104.758
ZERR     2.00   0.0004   0.0003   0.0008    0.003    0.002    0.004
LATT   1
SFAC  C    H    N    O
UNIT  24   20   4    10
MERG   2
DFIX     0.820   0.010 O1 H1
DFIX     0.860   0.010 N2 H2
FMAP   2
PLAN   20
SIZE     0.20   0.24   0.32
HTAB N2 O4
HTAB O1 O5_$1
HTAB N2 O4_$2
HTAB C5 O3_$3
HTAB C9 O2_$4
EQIV $1 1-x,1-y,1-z
EQIV $3 2-x,1-y,-z
EQIV $2 -x,1-y,1-z
EQIV $4 -x,-y,-z
ACTA
BOND   $H
CONF
L.S.   4
TEMP    22.00
WGHT    0.060200    0.068600
FVAR       1.08244
C1    1    0.386529    0.384418    0.190009    11.00000    0.05193    0.03821 =
         0.04494    0.00710   -0.00027    0.01392
C2    1    0.238083    0.264640    0.111598    11.00000    0.03940    0.05139 =
         0.05500    0.00748   -0.00356    0.01015
AFIX  43
H2A   2    0.085284    0.222959    0.118731    11.00000   -1.20000
AFIX   0
C3    1    0.315153    0.207829    0.024219    11.00000    0.04603    0.04328 =
         0.04765    0.00299   -0.01157    0.01043
AFIX  43
H3    2    0.215529    0.128762   -0.028123    11.00000   -1.20000
AFIX   0
C4    1    0.542366    0.269177    0.014638    11.00000    0.04776    0.03459 =
         0.04267    0.00657   -0.00343    0.01505
C5    1    0.692886    0.386403    0.091596    11.00000    0.04043    0.04096 =
         0.05246    0.00537   -0.00413    0.00910
AFIX  43
H5    2    0.845510    0.427427    0.084013    11.00000   -1.20000
AFIX   0
C6    1    0.615283    0.441714    0.179232    11.00000    0.04764    0.04090 =
         0.04689    0.00189   -0.00911    0.00785
AFIX  43
H6    2    0.716128    0.517932    0.231734    11.00000   -1.20000
AFIX   0
C7    1    0.182024    0.194789    0.450933    11.00000    0.05003    0.04720 =
         0.03343    0.00669    0.00412    0.01836
C8    1   -0.105069    0.116130    0.325064    11.00000    0.05500    0.04958 =
         0.04588    0.00340   -0.00740    0.01596
AFIX  43
H8    2   -0.228397    0.146190    0.298087    11.00000   -1.20000
AFIX   0
C9    1   -0.035151   -0.044257    0.279576    11.00000    0.06784    0.04710 =
         0.04434   -0.00205   -0.00515    0.01613
AFIX  43
H9    2   -0.108957   -0.123611    0.221072    11.00000   -1.20000
AFIX   0
C10   1    0.144547   -0.086836    0.321011    11.00000    0.07917    0.05467 =
         0.04581   -0.00155    0.00422    0.03339
AFIX  43
H10   2    0.193020   -0.196807    0.291200    11.00000   -1.20000
AFIX   0
C11   1    0.254325    0.033559    0.407255    11.00000    0.06174    0.06157 =
         0.04121    0.00391    0.00053    0.03348
AFIX  43
H11   2    0.377162    0.005122    0.435600    11.00000   -1.20000
AFIX   0
C12   1    0.287861    0.337839    0.545442    11.00000    0.05717    0.05302 =
         0.03498    0.00339    0.00079    0.02384
N1    3    0.625188    0.211591   -0.077865    11.00000    0.06018    0.04351 =
         0.04769    0.00713   -0.00093    0.01918
N2    3    0.004046    0.229969    0.408480    11.00000    0.05438    0.04350 =
         0.03865    0.00237   -0.00015    0.02062
O1    4    0.299063    0.440912    0.272211    11.00000    0.06112    0.06578 =
         0.05130   -0.00040    0.00664    0.01409
O2    4    0.489542    0.112373   -0.145999    11.00000    0.07621    0.07873 =
         0.04604   -0.00325   -0.01064    0.02626
O3    4    0.828145    0.263050   -0.084313    11.00000    0.06269    0.07336 =
         0.06914    0.00133    0.01609    0.01192
O4    4    0.204693    0.478181    0.573953    11.00000    0.09383    0.06667 =
         0.05201   -0.01173   -0.01727    0.04832
O5    4    0.445190    0.297153    0.586102    11.00000    0.07635    0.07855 =
         0.04713   -0.00822   -0.01382    0.04483
H2    2   -0.038926    0.335059    0.434164    11.00000    0.06632
H1    2    0.399700    0.524390    0.311884    11.00000    0.08491
HKLF 4
REM  PNP in P-1
REM R1 =  0.0447 for   2327 Fo > 4sig(Fo)  and  0.0693 for all   3486 data
REM    180 parameters refined using      2 restraints
END
WGHT      0.0602      0.0686
REM Highest difference peak  0.140,  deepest hole -0.235,  1-sigma level  0.055
Q1    1   0.4300  0.1824  0.0337  11.00000  0.05    0.14
Q2    1   0.4919  0.2003  0.6872  11.00000  0.05    0.14
Q3    1   0.4429  0.4094  0.4230  11.00000  0.05    0.14
Q4    1   0.2672  0.1366  0.6396  11.00000  0.05    0.13
Q5    1   0.2915  0.4783  0.5374  11.00000  0.05    0.13
Q6    1   0.2212  0.5357  0.5340  11.00000  0.05    0.13
Q7    1   0.2302  0.2591  0.4971  11.00000  0.05    0.13
Q8    1   0.6087  0.3060  0.0610  11.00000  0.05    0.12
Q9    1   0.3787  0.2247  0.7024  11.00000  0.05    0.12
Q10   1   0.3691  0.0527  0.6220  11.00000  0.05    0.12
Q11   1   0.5658  0.8005  0.2816  11.00000  0.05    0.12
Q12   1   0.7060  0.1463  0.0873  11.00000  0.05    0.12
Q13   1   0.9297  0.4214 -0.0609  11.00000  0.05    0.12
Q14   1   0.5699  0.6584  0.2138  11.00000  0.05    0.12
Q15   1   0.5902  0.6176  0.1379  11.00000  0.05    0.12
Q16   1   0.4550  0.7428  0.2617  11.00000  0.05    0.11
Q17   1   0.7543  0.7060  0.2774  11.00000  0.05    0.11
Q18   1   0.4326  0.2941  0.0171  11.00000  0.05    0.11
Q19   1   0.4250 -0.1198 -0.1214  11.00000  0.05    0.11
Q20   1   0.2667  0.3022  0.3120  11.00000  0.05    0.11
;
