# Supplementary material for: 2-Carboxyl­atopyridinium–4-nitro­phenol (1/1)
Source: Acta Crystallogr Sect E Struct Rep Online. 2014 Mar 15;70(Pt 4):o450. doi: 10.1107/S1600536814005650 (PMC3998544; doi:10.1107/S1600536814005650)
Supplement: Supplementary file 2 [file e-70-0o450-Isup2.hkl]

#
# h,k,l, Fc-squared, Fo-squared, sigma(Fo-squared) and status flag
#
data_I
_shelx_title ' PNP in P-1'
_shelx_refln_list_code          4
_shelx_F_calc_maximum      101.59
_exptl_crystal_F_000       272.00
_reflns_d_resolution_high  0.7022
 
loop_
 _symmetry_equiv_pos_as_xyz
 'x, y, z'
 '-x, -y, -z'
 
_cell_length_a     6.1743
_cell_length_b     7.0512
_cell_length_c    14.2222
_cell_angle_alpha 101.727
_cell_angle_beta   92.191
_cell_angle_gamma 104.758
 
_shelx_F_squared_multiplier     1.000
 
loop_
 _refln_index_h
 _refln_index_k
 _refln_index_l
 _refln_F_squared_calc
 _refln_F_squared_meas
 _refln_F_squared_sigma
 _refln_observed_status
   1   0   0      423.56      458.62      4.01 o
   2   0   0      379.74      390.77      3.52 o
   3   0   0        0.15        0.05      0.11 o
   4   0   0       28.11       28.54      0.62 o
   5   0   0        1.31        0.84      0.19 o
   6   0   0        7.32        7.78      0.57 o
   7   0   0        2.98        3.04      0.88 o
   8   0   0        0.01        0.27      0.67 o
  -8   1   0        1.97        1.95      0.72 o
  -7   1   0        0.37        1.06      0.50 o
  -6   1   0        0.28       -0.08      0.29 o
  -5   1   0       27.18       26.85      0.81 o
  -4   1   0       37.60       42.18      0.87 o
  -3   1   0      670.88      688.66      7.82 o
  -2   1   0      158.74      157.76      1.81 o
  -1   1   0     2030.41     1865.24     17.21 o
   0   1   0       56.72       71.02      0.69 o
   1   1   0      231.24      214.15      1.79 o
   2   1   0      976.72      970.28      9.17 o
   3   1   0        0.02        0.16      0.32 o
   4   1   0        0.16       -0.16      0.16 o
   5   1   0       37.44       37.33      0.96 o
   6   1   0        0.00       -0.26      0.26 o
   7   1   0        0.49        0.29      0.45 o
   8   1   0        0.09        0.19      0.47 o
  -8   2   0        0.66        1.19      0.73 o
  -7   2   0        4.81        3.20      0.64 o
  -6   2   0        2.56        1.47      0.39 o
  -5   2   0        8.58        8.44      0.48 o
  -4   2   0        0.12        0.21      0.19 o
  -3   2   0        0.09        0.01      0.12 o
  -2   2   0      152.36      163.16      1.99 o
  -1   2   0       21.89       13.71      0.22 o
   0   2   0      492.43      482.85      4.33 o
   1   2   0      199.82      206.23      2.03 o
   2   2   0       65.64       64.04      0.95 o
   3   2   0       58.03       55.33      0.86 o
   4   2   0        2.68        2.70      0.26 o
   5   2   0        7.54        7.48      0.46 o
   6   2   0        5.39        6.18      0.58 o
   7   2   0        6.63        8.77      0.74 o
  -8   3   0        0.10       -0.60      0.60 o
  -7   3   0       11.15       11.25      0.89 o
  -6   3   0        4.83        5.73      0.65 o
  -5   3   0        0.99        1.32      0.35 o
  -4   3   0        6.80        5.01      0.36 o
  -3   3   0       12.61       14.82      0.45 o
  -2   3   0        0.02       -0.09      0.09 o
  -1   3   0       16.76       21.50      0.37 o
   0   3   0       82.42       81.77      1.00 o
   1   3   0       32.97       34.08      0.62 o
   2   3   0       42.78       45.13      0.80 o
   3   3   0        1.57        2.09      0.24 o
   4   3   0       28.99       27.44      0.83 o
   5   3   0        2.91        1.54      0.55 o
   6   3   0        3.42        3.94      0.63 o
   7   3   0        0.02       -0.16      0.55 o
  -8   4   0        0.28       -0.02      0.49 o
  -7   4   0       12.06       12.49      0.87 o
  -6   4   0        3.03        3.58      0.54 o
  -5   4   0      264.75      271.18      4.17 o
  -4   4   0       77.53       73.54      1.44 o
  -3   4   0       34.69       32.16      0.79 o
  -2   4   0      338.80      344.97      4.09 o
  -1   4   0        5.82        6.00      0.29 o
   0   4   0      145.60      146.26      2.22 o
   1   4   0       50.52       49.70      1.09 o
   2   4   0       26.04       23.93      0.60 o
   3   4   0       13.70       13.23      0.58 o
   4   4   0       10.04       10.35      0.59 o
   5   4   0        3.42        4.55      0.64 o
   6   4   0        1.72        1.51      0.57 o
  -8   5   0        0.18        0.29      0.54 o
  -7   5   0        0.20        0.07      0.41 o
  -6   5   0        8.87        7.71      0.73 o
  -5   5   0       63.54       63.74      1.83 o
  -4   5   0        6.08        7.02      0.45 o
  -3   5   0       93.63       87.58      1.64 o
  -2   5   0        1.78        1.84      0.24 o
  -1   5   0        6.31        6.62      0.38 o
   0   5   0        1.25        1.33      0.29 o
   1   5   0        6.04        5.62      0.36 o
   2   5   0       41.50       41.41      1.04 o
   3   5   0      145.68      145.32      2.52 o
   4   5   0       25.79       27.08      1.19 o
   5   5   0        0.41        0.09      0.46 o
   6   5   0        2.22        2.02      0.71 o
  -8   6   0        0.22        0.02      0.67 o
  -7   6   0        2.38        2.20      0.69 o
  -6   6   0        0.26        0.10      0.42 o
  -5   6   0        0.70        0.74      0.49 o
  -4   6   0        9.32       10.91      0.90 o
  -3   6   0       10.20       11.87      0.57 o
  -2   6   0        0.75        0.87      0.35 o
  -1   6   0        4.61        4.98      0.41 o
   0   6   0       64.80       66.86      1.61 o
   1   6   0        2.19        1.84      0.39 o
   2   6   0       10.00       11.76      0.70 o
   3   6   0        8.29        8.78      0.92 o
   4   6   0        0.66        0.61      0.84 o
   5   6   0        0.04       -0.29      0.54 o
  -7   7   0        5.59        6.24      1.35 o
  -6   7   0       40.09       47.39      1.77 o
  -5   7   0        0.11        0.41      0.39 o
  -4   7   0        1.43        1.64      0.48 o
  -3   7   0       37.58       37.45      1.38 o
  -2   7   0       37.45       33.71      1.27 o
  -1   7   0        8.30        9.23      0.72 o
   0   7   0        4.59        4.09      0.48 o
   1   7   0       38.32       39.03      1.25 o
   2   7   0        1.49        2.79      0.78 o
   3   7   0        1.48        1.90      0.96 o
   4   7   0        0.48        0.21      0.56 o
  -6   8   0        1.23        0.90      0.86 o
  -5   8   0        0.23        0.38      0.64 o
  -4   8   0        1.10        0.76      0.60 o
  -3   8   0        3.05        3.08      0.59 o
  -2   8   0        1.84        1.34      0.46 o
  -1   8   0        0.01       -0.32      0.52 o
   0   8   0        0.61        0.01      0.56 o
   1   8   0        0.09       -0.42      0.49 o
   2   8   0        0.03       -0.39      0.54 o
  -3   9   0        1.21        0.16      0.64 o
  -2   9   0        0.16       -0.21      0.68 o
  -1   9   0        2.02        1.62      0.59 o
   0   9   0        0.17       -0.25      0.52 o
   1   9   0        0.09       -0.55      0.55 o
  -1  -9   1        0.42        0.36      0.59 o
   0  -9   1        0.96        0.85      0.57 o
   1  -9   1        0.61        0.41      0.53 o
   2  -9   1        0.68       -0.60      0.60 o
   3  -9   1        2.54        2.86      1.25 o
   4  -9   1       11.89       10.43      1.96 o
  -3  -8   1        0.03        0.53      0.60 o
  -2  -8   1        8.22        6.85      0.85 o
  -1  -8   1        5.21        4.18      0.96 o
   0  -8   1        8.29        6.96      0.85 o
   1  -8   1        7.33        8.06      1.61 o
   2  -8   1        1.94        1.23      0.64 o
   3  -8   1       40.75       42.51      3.01 o
   4  -8   1        1.88        2.55      0.71 o
   5  -8   1        8.30        8.71      1.10 o
   6  -8   1        0.59        0.11      1.53 o
  -4  -7   1        0.98        0.63      0.57 o
  -3  -7   1       25.58       26.37      2.67 o
  -2  -7   1        2.38        2.09      0.56 o
  -1  -7   1        4.16        4.47      0.61 o
   0  -7   1        0.22       -0.08      0.29 o
   1  -7   1        2.49        2.63      0.43 o
   2  -7   1       15.99       15.30      0.77 o
   3  -7   1        0.14       -0.30      0.31 o
   4  -7   1       10.31        9.59      0.76 o
   5  -7   1        3.80        4.96      0.65 o
   6  -7   1        0.22       -0.06      0.72 o
   7  -7   1        2.21        1.44      1.02 o
  -5  -6   1        0.00        0.46      0.56 o
  -4  -6   1        0.60        0.24      0.48 o
  -3  -6   1        0.09        0.95      0.46 o
  -2  -6   1        9.20       10.17      0.60 o
  -1  -6   1        0.02       -0.10      0.26 o
   0  -6   1       54.64       56.44      1.23 o
   1  -6   1       15.15       15.14      0.68 o
   2  -6   1       21.12       19.52      0.68 o
   3  -6   1        1.14        1.03      0.30 o
   4  -6   1       17.36       16.62      0.78 o
   5  -6   1        3.17        3.80      1.01 o
   6  -6   1        0.11       -0.01      0.46 o
   7  -6   1        9.54       10.59      1.19 o
   8  -6   1        0.02        1.50      1.31 o
  -6  -5   1        0.03       -0.30      0.67 o
  -5  -5   1        3.57        3.24      0.64 o
  -4  -5   1       13.07       11.57      1.03 o
  -3  -5   1      128.07      127.33      2.27 o
  -2  -5   1       42.77       47.84      1.12 o
  -1  -5   1        6.61        7.44      0.36 o
   0  -5   1       50.62       49.31      0.97 o
   1  -5   1      368.79      376.84      4.89 o
   2  -5   1       16.80       18.40      0.52 o
   3  -5   1        2.60        2.31      0.31 o
   4  -5   1       34.16       35.81      0.97 o
   5  -5   1       39.66       34.96      1.60 o
   6  -5   1       15.97       15.28      0.95 o
   7  -5   1        2.57        3.37      0.57 o
   8  -5   1        1.09        2.11      0.78 o
  -6  -4   1       16.77       18.69      1.12 o
  -5  -4   1        1.70        2.12      0.53 o
  -4  -4   1        2.46        1.73      0.41 o
  -3  -4   1       80.98       77.63      1.51 o
  -2  -4   1       17.47       16.58      0.49 o
  -1  -4   1       15.56       13.49      0.41 o
   0  -4   1      308.95      326.35      4.76 o
   1  -4   1       15.83       19.99      0.47 o
   2  -4   1       13.40       10.67      0.43 o
   3  -4   1        3.30        3.39      0.26 o
   4  -4   1      147.92      141.68      2.36 o
   5  -4   1       85.92       86.11      1.73 o
   6  -4   1       16.00       18.16      0.98 o
   7  -4   1        7.36        7.03      0.68 o
   8  -4   1        1.77        1.53      0.60 o
  -7  -3   1        3.07        2.56      0.66 o
  -6  -3   1        0.35        0.23      0.56 o
  -5  -3   1        3.21        3.48      0.43 o
  -4  -3   1        3.97        3.72      0.38 o
  -3  -3   1       84.69       81.71      1.26 o
  -2  -3   1      133.86      132.31      1.75 o
  -1  -3   1        7.56        7.93      0.35 o
   0  -3   1       15.96       19.29      0.38 o
   1  -3   1        0.35        0.89      0.10 o
   2  -3   1      388.37      382.60      5.03 o
   3  -3   1      311.67      317.99      4.11 o
   4  -3   1      354.40      363.62      5.91 o
   5  -3   1       13.96       13.26      0.67 o
   6  -3   1        7.43        7.61      0.84 o
   7  -3   1       13.91       13.63      0.97 o
   8  -3   1        0.40        0.07      0.64 o
  -7  -2   1        0.00        0.23      0.44 o
  -6  -2   1        0.11        0.36      0.36 o
  -5  -2   1        0.56        0.58      0.26 o
  -4  -2   1        0.48       -0.03      0.16 o
  -3  -2   1        3.92        5.70      0.26 o
  -2  -2   1      133.85      146.66      2.06 o
  -1  -2   1       12.58       12.93      0.33 o
   0  -2   1     3279.86     3011.70     27.68 o
   1  -2   1     2924.20     2717.07     24.32 o
   2  -2   1      823.02      836.46     10.02 o
   3  -2   1        8.68       10.05      0.41 o
   4  -2   1        6.64       10.70      0.53 o
   5  -2   1        0.12       -0.04      0.21 o
   6  -2   1        1.23        1.07      0.46 o
   7  -2   1       13.69       12.41      0.92 o
   8  -2   1        0.61        1.04      0.70 o
  -8  -1   1        1.13        0.89      0.62 o
  -7  -1   1        2.96        3.70      1.04 o
  -6  -1   1        1.07        1.33      0.33 o
  -5  -1   1        7.09        5.74      0.42 o
  -4  -1   1       78.13       87.23      1.73 o
  -3  -1   1       90.45       95.26      1.31 o
  -2  -1   1      136.36      140.76      1.90 o
  -1  -1   1      877.63      869.73      7.24 o
   0  -1   1        5.92        3.79      0.35 o
   1  -1   1     1085.97     1057.06     11.88 o
   2  -1   1        0.18        0.06      0.05 o
   3  -1   1       43.81       49.52      0.80 o
   4  -1   1      528.54      566.72      7.81 o
   5  -1   1        2.77        2.20      0.29 o
   6  -1   1        0.03        0.11      0.60 o
   7  -1   1        8.67        7.42      0.80 o
   8  -1   1        0.73        0.77      0.70 o
  -8   0   1        0.03        0.25      0.70 o
  -7   0   1        5.07        4.76      1.58 o
  -6   0   1        4.31        3.33      0.41 o
  -5   0   1       39.53       38.24      0.80 o
  -4   0   1       72.89       82.38      1.15 o
  -3   0   1      106.31       98.30      1.25 o
  -2   0   1        6.16        3.67      0.13 o
  -1   0   1      447.29      420.98      3.70 o
   1   0   1     3770.73     3114.72     33.83 o
   2   0   1       17.21       15.93      0.24 o
   3   0   1      201.40      222.84      2.37 o
   4   0   1       33.02       38.22      0.77 o
   5   0   1        0.15        0.42      0.18 o
   6   0   1        0.07       -0.01      0.29 o
   7   0   1        0.90        1.05      0.58 o
   8   0   1        0.50        1.41      1.23 o
  -8   1   1        3.25        3.01      0.80 o
  -7   1   1       16.24       14.15      1.13 o
  -6   1   1       16.83       13.25      0.65 o
  -5   1   1        8.54        7.38      0.45 o
  -4   1   1       41.23       49.38      0.99 o
  -3   1   1     1075.02     1122.04     13.79 o
  -2   1   1      484.55      447.41      6.56 o
  -1   1   1     1642.72     1541.06     13.46 o
   0   1   1      102.07       86.70      0.92 o
   1   1   1        2.44        3.68      0.11 o
   2   1   1       10.93       13.91      0.25 o
   3   1   1       31.21       31.02      0.60 o
   4   1   1        0.08       -0.18      0.18 o
   5   1   1        0.29       -0.04      0.23 o
   6   1   1        0.51        0.49      0.34 o
   7   1   1        3.92        2.98      0.54 o
   8   1   1        0.02        0.27      0.57 o
  -8   2   1        0.13        0.45      0.64 o
  -7   2   1       11.84        9.94      1.00 o
  -6   2   1       56.12       50.26      1.40 o
  -5   2   1        7.91        7.45      0.46 o
  -4   2   1       30.80       29.12      0.81 o
  -3   2   1      110.59      116.67      2.04 o
  -2   2   1      234.01      233.59      3.16 o
  -1   2   1        8.39       11.72      0.20 o
   0   2   1        0.35        0.48      0.07 o
   1   2   1      292.84      297.94      2.75 o
   2   2   1      754.95      750.04      7.84 o
   3   2   1      124.10      117.08      1.74 o
   4   2   1       31.20       30.12      0.71 o
   5   2   1        0.34       -0.18      0.26 o
   6   2   1       61.98       68.48      1.58 o
   7   2   1        0.54        2.85      0.96 o
  -8   3   1        1.09        2.42      0.81 o
  -7   3   1        5.64        6.94      1.72 o
  -6   3   1       34.06       34.47      1.36 o
  -5   3   1       18.15       17.27      0.67 o
  -4   3   1       44.48       41.84      0.88 o
  -3   3   1        8.79        8.33      0.41 o
  -2   3   1      240.63      240.34      2.69 o
  -1   3   1     1068.03     1132.86     10.43 o
   0   3   1      128.79      115.07      1.41 o
   1   3   1      524.02      527.36      6.24 o
   2   3   1        0.00       -0.11      0.15 o
   3   3   1      374.79      354.99      4.60 o
   4   3   1      218.98      211.97      3.31 o
   5   3   1       12.32       14.33      0.76 o
   6   3   1        0.15       -0.01      0.46 o
   7   3   1        0.37        0.45      0.85 o
  -8   4   1        2.23        3.33      0.66 o
  -7   4   1        0.36       -0.17      0.41 o
  -6   4   1       17.92       17.52      0.96 o
  -5   4   1       65.53       63.32      1.54 o
  -4   4   1       36.40       37.40      0.93 o
  -3   4   1        5.89        5.94      0.34 o
  -2   4   1       90.14      107.66      1.51 o
  -1   4   1       31.77       31.28      0.80 o
   0   4   1      241.18      252.27      3.69 o
   1   4   1       60.17       64.32      2.26 o
   2   4   1       39.32       37.58      0.84 o
   3   4   1        3.11        1.97      0.34 o
   4   4   1        2.42        3.15      0.46 o
   5   4   1        0.76       -0.16      0.41 o
   6   4   1        0.30        0.01      0.51 o
  -8   5   1        3.07        4.04      0.75 o
  -7   5   1        0.92        0.36      0.48 o
  -6   5   1        1.15        1.13      0.46 o
  -5   5   1        0.13        0.37      0.31 o
  -4   5   1       39.51       41.22      1.03 o
  -3   5   1        0.32        0.52      0.24 o
  -2   5   1       41.38       41.68      0.88 o
  -1   5   1        1.13        0.89      0.23 o
   0   5   1       14.52       16.48      0.61 o
   1   5   1        0.08        0.04      0.20 o
   2   5   1        2.06        1.69      0.33 o
   3   5   1       15.87       16.11      0.79 o
   4   5   1       31.29       32.53      1.16 o
   5   5   1        2.38        2.66      0.64 o
  -8   6   1        0.02       -0.37      1.33 o
  -7   6   1        2.00        1.72      0.81 o
  -6   6   1        1.40        1.07      0.50 o
  -5   6   1        0.13        0.25      0.37 o
  -4   6   1       47.25       42.99      1.44 o
  -3   6   1      130.72      117.50      2.09 o
  -2   6   1        1.76        0.89      0.28 o
  -1   6   1        3.80        3.58      0.38 o
   0   6   1       60.97       58.96      1.51 o
   1   6   1       76.91       77.30      2.00 o
   2   6   1       26.71       27.96      1.82 o
   3   6   1        0.00        0.36      0.41 o
   4   6   1        0.33        0.54      0.52 o
   5   6   1        0.03        0.45      0.57 o
  -7   7   1        6.26        4.42      0.87 o
  -6   7   1        1.89        1.61      0.66 o
  -5   7   1       13.31       17.44      1.45 o
  -4   7   1       52.43       49.29      1.67 o
  -3   7   1       10.91        9.74      0.76 o
  -2   7   1        1.13        1.04      0.41 o
  -1   7   1        0.04       -0.19      0.34 o
   0   7   1       18.57       19.92      1.05 o
   1   7   1       29.77       31.11      1.36 o
   2   7   1        1.81        1.16      0.53 o
   3   7   1        1.20        1.09      0.59 o
   4   7   1        0.01        0.27      0.57 o
  -6   8   1       26.10       29.65      2.36 o
  -5   8   1        0.94        1.81      0.61 o
  -4   8   1        0.26       -0.48      0.48 o
  -3   8   1        0.33        0.56      0.45 o
  -2   8   1        0.03        0.11      0.42 o
  -1   8   1        0.07        0.22      0.44 o
   0   8   1        1.01        0.33      0.48 o
   1   8   1        0.73        1.01      0.55 o
   2   8   1        1.79        1.31      0.62 o
  -3   9   1        0.03        0.72      0.91 o
  -2   9   1        0.03       -0.38      0.71 o
  -1   9   1        1.41        1.12      0.60 o
   0   9   1        3.83        5.47      0.95 o
  -1  -9   2        1.07       -0.30      0.82 o
   0  -9   2        0.00       -0.46      0.49 o
   1  -9   2        0.40        0.46      0.50 o
   2  -9   2        1.09        1.04      0.71 o
   3  -9   2        3.67        4.61      1.41 o
   4  -9   2        2.36        1.54      1.25 o
   5  -9   2        6.77        7.22      1.77 o
  -3  -8   2        3.18        2.51      0.68 o
  -2  -8   2        3.71        4.03      0.85 o
  -1  -8   2        8.15        7.34      0.78 o
   0  -8   2        5.84        6.58      0.71 o
   1  -8   2       27.07       28.37      1.21 o
   2  -8   2        3.97        2.56      0.89 o
   3  -8   2        4.47        6.66      1.43 o
   4  -8   2       10.71       12.04      2.04 o
   5  -8   2        3.98        6.31      0.98 o
   6  -8   2        0.00        0.29      0.72 o
  -4  -7   2        0.47       -0.45      0.54 o
  -3  -7   2       11.23       12.16      0.96 o
  -2  -7   2       89.44      100.50      2.56 o
  -1  -7   2        1.52        1.76      0.43 o
   0  -7   2        7.00        6.12      0.49 o
   1  -7   2       34.18       32.53      1.09 o
   2  -7   2        1.32        2.47      0.98 o
   3  -7   2       36.97       39.03      1.59 o
   4  -7   2        0.15        0.12      0.39 o
   5  -7   2        0.09        0.00      0.38 o
   6  -7   2        3.33        3.41      0.80 o
   7  -7   2        0.00       -0.38      0.68 o
  -5  -6   2        5.18        5.87      1.01 o
  -4  -6   2        0.02        0.98      0.50 o
  -3  -6   2       19.32       20.53      1.03 o
  -2  -6   2       17.61       20.00      0.76 o
  -1  -6   2        0.00        0.30      0.25 o
   0  -6   2        1.25        1.21      0.28 o
   1  -6   2        0.20       -0.19      0.23 o
   2  -6   2        1.45        1.43      0.32 o
   3  -6   2       26.31       25.73      0.91 o
   4  -6   2       10.12        9.30      0.62 o
   5  -6   2       39.28       41.99      1.50 o
   6  -6   2        0.22        0.50      0.44 o
   7  -6   2        1.03        1.12      0.70 o
   8  -6   2        2.42        1.25      1.38 o
  -6  -5   2        0.18        0.20      0.54 o
  -5  -5   2        0.06       -0.40      0.45 o
  -4  -5   2        0.51        1.30      0.42 o
  -3  -5   2        1.09        1.11      0.33 o
  -2  -5   2        8.36        8.38      0.47 o
  -1  -5   2        0.01       -0.08      0.16 o
   0  -5   2        5.18        4.96      0.28 o
   1  -5   2       44.13       50.28      0.88 o
   2  -5   2        9.69       11.13      0.40 o
   3  -5   2      101.09      101.39      1.65 o
   4  -5   2       85.41       82.24      1.63 o
   5  -5   2        0.02        0.19      0.31 o
   6  -5   2        6.21        6.23      0.91 o
   7  -5   2        9.74       13.21      0.85 o
   8  -5   2        0.36       -0.62      0.62 o
  -6  -4   2        1.61        1.01      0.64 o
  -5  -4   2        1.64        2.25      0.52 o
  -4  -4   2        7.80        7.36      0.57 o
  -3  -4   2       15.76       15.22      0.63 o
  -2  -4   2       69.15       63.51      1.05 o
  -1  -4   2       22.63       24.91      0.55 o
   0  -4   2      492.81      520.83      6.37 o
   1  -4   2      116.32      110.87      1.46 o
   2  -4   2        0.12        0.01      0.20 o
   3  -4   2       18.82       16.74      0.50 o
   4  -4   2       52.32       51.23      1.17 o
   5  -4   2       28.65       30.89      1.03 o
   6  -4   2        6.71        7.09      0.68 o
   7  -4   2       11.30       10.51      0.91 o
   8  -4   2        1.17        0.32      0.65 o
  -7  -3   2        4.23        5.83      0.79 o
  -6  -3   2        4.46        4.76      0.63 o
  -5  -3   2        3.60        3.91      0.70 o
  -4  -3   2        1.16        1.15      0.27 o
  -3  -3   2        5.32        4.91      0.30 o
  -2  -3   2       74.01       71.68      1.08 o
  -1  -3   2       12.89       13.30      0.32 o
   0  -3   2      216.46      205.08      2.74 o
   1  -3   2       22.66       20.95      0.39 o
   2  -3   2       66.53       72.62      1.12 o
   3  -3   2       60.55       60.62      1.04 o
   4  -3   2      153.53      157.75      2.55 o
   5  -3   2        0.13       -0.24      0.24 o
   6  -3   2       10.53       10.48      0.79 o
   7  -3   2        0.07        0.03      0.45 o
   8  -3   2        2.49        2.01      1.10 o
  -7  -2   2        0.02       -0.06      0.40 o
  -6  -2   2        0.05       -0.01      0.34 o
  -5  -2   2        5.96        6.55      0.43 o
  -4  -2   2        0.00       -0.06      0.16 o
  -3  -2   2       12.84       14.66      0.42 o
  -2  -2   2        1.49        1.89      0.38 o
  -1  -2   2      193.53      186.25      2.05 o
   0  -2   2    10319.89     8047.64     64.20 o
   1  -2   2     6987.34     6108.77     81.16 o
   2  -2   2      502.74      545.21      6.75 o
   3  -2   2       48.92       49.06      0.96 o
   4  -2   2        3.51        3.51      0.30 o
   5  -2   2        0.08        0.17      0.22 o
   6  -2   2       27.73       28.63      1.29 o
   7  -2   2        7.33        6.34      0.75 o
   8  -2   2        0.09       -0.59      0.88 o
  -8  -1   2        0.01        0.57      0.61 o
  -7  -1   2        0.10        0.09      0.39 o
  -6  -1   2       14.77       13.57      0.91 o
  -5  -1   2        9.71       10.94      0.52 o
  -4  -1   2       16.74       14.24      0.44 o
  -3  -1   2      680.26      728.21      8.15 o
  -2  -1   2     1234.83     1194.71     12.27 o
  -1  -1   2     4176.03     3649.04     41.07 o
   0  -1   2       76.58       76.97      0.68 o
   1  -1   2      530.57      515.73      5.11 o
   2  -1   2       34.93       31.06      0.41 o
   3  -1   2        0.93        0.07      0.10 o
   4  -1   2      110.90      118.20      1.39 o
   5  -1   2        0.19       -0.20      0.20 o
   6  -1   2       27.48       25.52      1.14 o
   7  -1   2        0.06        0.28      0.44 o
   8  -1   2        0.00        0.75      0.95 o
  -8   0   2        5.09        7.55      1.11 o
  -7   0   2        0.48        0.38      0.56 o
  -6   0   2       22.61       18.57      0.67 o
  -5   0   2        8.76       11.54      0.47 o
  -4   0   2        0.29        0.91      0.17 o
  -3   0   2        4.87        7.91      0.27 o
  -2   0   2       68.73       65.62      0.82 o
  -1   0   2       33.63       36.63      0.36 o
   0   0   2      693.77      685.75      8.51 o
   1   0   2      869.60      866.32      7.55 o
   2   0   2      313.71      323.87      2.78 o
   3   0   2      165.77      173.35      1.98 o
   4   0   2      137.60      134.74      1.78 o
   5   0   2        0.01       -0.13      0.16 o
   6   0   2        0.06       -0.17      0.30 o
   7   0   2        6.36        6.95      0.63 o
   8   0   2        0.90        3.77      1.31 o
  -8   1   2        1.14        1.83      1.18 o
  -7   1   2        0.08        0.54      0.53 o
  -6   1   2        6.82        5.82      0.55 o
  -5   1   2        2.28        3.47      0.36 o
  -4   1   2       49.15       50.91      0.96 o
  -3   1   2       60.62       59.98      0.99 o
  -2   1   2        1.62        2.85      0.17 o
  -1   1   2       10.95       14.29      0.18 o
   0   1   2        0.01       -0.06      0.06 o
   1   1   2        0.01        0.49      0.08 o
   2   1   2        3.17        2.16      0.15 o
   3   1   2       32.20       28.06      0.54 o
   4   1   2      165.71      158.39      2.28 o
   5   1   2       37.70       37.83      0.81 o
   6   1   2       13.88       16.30      0.72 o
   7   1   2        0.24       -0.05      0.40 o
   8   1   2        0.23        0.81      1.15 o
  -8   2   2        1.43        2.60      1.06 o
  -7   2   2        0.18        0.68      0.52 o
  -6   2   2       16.90       14.73      0.77 o
  -5   2   2       20.54       22.85      0.86 o
  -4   2   2       30.87       31.42      0.80 o
  -3   2   2      157.52      148.79      1.90 o
  -2   2   2      265.64      259.16      2.83 o
  -1   2   2      627.89      598.46      5.56 o
   0   2   2       25.81       19.66      0.32 o
   1   2   2        4.11        4.93      0.19 o
   2   2   2      145.60      146.07      1.87 o
   3   2   2        9.31       11.73      0.48 o
   4   2   2        2.59        2.41      0.35 o
   5   2   2        1.95        1.84      0.57 o
   6   2   2        0.45        0.36      0.38 o
   7   2   2        7.27        7.46      1.17 o
  -8   3   2        0.08        0.87      0.51 o
  -7   3   2        0.00        0.28      0.42 o
  -6   3   2       63.81       63.96      2.11 o
  -5   3   2      221.13      225.95      3.91 o
  -4   3   2        0.00        0.04      0.14 o
  -3   3   2       13.33       16.43      0.48 o
  -2   3   2       71.80       63.02      0.79 o
  -1   3   2      750.23      797.75      8.45 o
   0   3   2       55.22       56.94      1.21 o
   1   3   2      141.12      135.01      2.44 o
   2   3   2        4.77        5.30      0.36 o
   3   3   2      146.89      148.51      2.20 o
   4   3   2      186.62      180.54      3.82 o
   5   3   2       46.42       41.84      1.26 o
   6   3   2       17.24       17.25      0.88 o
   7   3   2        0.43       -0.06      0.57 o
  -8   4   2        1.51        1.57      0.64 o
  -7   4   2        3.13        3.05      0.57 o
  -6   4   2       16.34       15.34      0.79 o
  -5   4   2        2.15        2.27      0.38 o
  -4   4   2       11.51       11.99      0.49 o
  -3   4   2      199.96      201.77      2.59 o
  -2   4   2       38.81       41.78      0.77 o
  -1   4   2       75.01       62.67      1.10 o
   0   4   2      130.30      131.23      1.95 o
   1   4   2      146.43      162.31      2.58 o
   2   4   2        1.77        1.71      0.27 o
   3   4   2        2.53        1.82      0.35 o
   4   4   2        9.05        7.47      0.60 o
   5   4   2        0.06       -0.27      0.34 o
   6   4   2        0.72        0.95      0.55 o
  -8   5   2        0.05        0.87      0.58 o
  -7   5   2        0.78        0.07      0.44 o
  -6   5   2       60.87       69.83      2.06 o
  -5   5   2       68.98       75.41      1.76 o
  -4   5   2        1.71        2.08      0.35 o
  -3   5   2      151.18      154.03      2.49 o
  -2   5   2       67.76       68.13      1.37 o
  -1   5   2       14.60       14.74      0.56 o
   0   5   2        5.06        4.91      0.39 o
   1   5   2      108.33      105.90      1.96 o
   2   5   2        0.27       -0.05      0.27 o
   3   5   2        0.38       -0.08      0.31 o
   4   5   2        0.39        0.23      0.37 o
   5   5   2        0.09        0.26      0.48 o
  -8   6   2        1.36        0.53      0.79 o
  -7   6   2       11.93       13.25      1.18 o
  -6   6   2       35.69       35.13      2.50 o
  -5   6   2       26.24       28.50      1.21 o
  -4   6   2        3.50        3.01      0.49 o
  -3   6   2       24.97       21.79      0.86 o
  -2   6   2       35.97       33.00      1.04 o
  -1   6   2        1.16        0.96      0.32 o
   0   6   2       25.62       28.03      1.32 o
   1   6   2        0.38        0.23      0.32 o
   2   6   2        1.43        0.91      0.39 o
   3   6   2        5.18        6.28      0.62 o
   4   6   2        0.99        2.60      0.57 o
  -7   7   2        3.16        1.43      0.68 o
  -6   7   2       18.10       20.82      1.38 o
  -5   7   2        0.71        0.91      0.58 o
  -4   7   2       24.81       22.02      1.43 o
  -3   7   2       14.22       12.14      0.83 o
  -2   7   2        0.28        0.68      0.38 o
  -1   7   2        0.95        0.55      0.41 o
   0   7   2       10.02       10.03      0.82 o
   1   7   2        8.37        7.71      0.66 o
   2   7   2        0.78       -0.42      0.42 o
   3   7   2        0.25        0.02      0.54 o
  -6   8   2        4.56        4.33      1.17 o
  -5   8   2        3.82        4.64      1.28 o
  -4   8   2        0.02        0.27      0.69 o
  -3   8   2        3.46        2.78      0.98 o
  -2   8   2        2.42        3.67      0.64 o
  -1   8   2        0.01        0.37      0.50 o
   0   8   2        0.90        1.10      0.93 o
   1   8   2        0.67        1.16      0.58 o
   2   8   2        1.63        1.70      1.17 o
  -3   9   2        0.29        0.16      0.92 o
  -2   9   2        0.21        0.20      0.95 o
  -1   9   2        0.48        0.39      0.99 o
   0   9   2        0.05       -0.60      0.60 o
   2 -10   3        0.52        1.50      1.35 o
  -1  -9   3        1.73        2.56      0.69 o
   0  -9   3        0.45        1.10      0.57 o
   1  -9   3        0.03       -0.07      0.49 o
   2  -9   3       11.49       10.07      0.85 o
   3  -9   3        0.74       -0.40      0.91 o
   4  -9   3        0.14       -0.37      0.65 o
   5  -9   3        0.00        0.21      1.17 o
  -3  -8   3        0.37        1.08      1.20 o
  -2  -8   3        1.05        0.69      0.55 o
  -1  -8   3        2.30        2.09      0.67 o
   0  -8   3        4.84        5.30      0.64 o
   1  -8   3        0.06       -0.11      0.39 o
   2  -8   3        0.02        0.30      0.57 o
   3  -8   3        0.60        0.12      0.53 o
   4  -8   3        0.76        0.43      0.93 o
   5  -8   3        5.90        7.35      1.06 o
   6  -8   3        0.39       -0.02      1.01 o
  -4  -7   3        0.14       -0.22      0.67 o
  -3  -7   3       26.96       30.99      1.81 o
  -2  -7   3       11.95       12.74      0.89 o
  -1  -7   3        3.25        4.07      0.52 o
   0  -7   3        3.11        2.33      0.40 o
   1  -7   3       13.60       12.96      0.61 o
   2  -7   3        4.75        4.52      0.48 o
   3  -7   3       16.25       15.92      0.80 o
   4  -7   3        0.53        0.96      0.42 o
   5  -7   3        0.29       -0.17      0.62 o
   6  -7   3        5.00        5.26      0.95 o
   7  -7   3        0.34        0.40      0.77 o
  -5  -6   3        1.28        1.26      0.62 o
  -4  -6   3        0.25        0.80      0.47 o
  -3  -6   3        7.32        7.81      0.64 o
  -2  -6   3       19.77       21.87      1.07 o
  -1  -6   3        0.01        0.42      0.24 o
   0  -6   3       42.27       42.34      1.01 o
   1  -6   3       15.25       13.31      0.65 o
   2  -6   3       15.02       14.25      0.59 o
   3  -6   3        0.00       -0.25      0.25 o
   4  -6   3       44.86       46.68      1.34 o
   5  -6   3       28.39       25.17      1.18 o
   6  -6   3        1.18        0.08      0.78 o
   7  -6   3        1.62        1.47      0.76 o
   8  -6   3        4.85        5.61      1.61 o
  -6  -5   3        0.13       -0.22      0.55 o
  -5  -5   3        0.20        0.27      0.49 o
  -4  -5   3        4.99        5.18      0.55 o
  -3  -5   3       14.84       12.42      0.66 o
  -2  -5   3       11.70       12.13      0.53 o
  -1  -5   3        0.65        1.15      0.21 o
   0  -5   3        1.39        0.97      0.18 o
   1  -5   3        0.00        0.00      0.14 o
   2  -5   3        7.56        8.11      0.37 o
   3  -5   3       41.39       42.27      1.60 o
   4  -5   3      616.82      615.18      9.64 o
   5  -5   3       36.15       34.14      1.45 o
   6  -5   3        0.27        0.24      0.54 o
   7  -5   3        2.72        5.11      0.90 o
   8  -5   3        9.27        9.46      0.99 o
  -6  -4   3        1.25        2.02      0.58 o
  -5  -4   3        0.28        0.54      0.39 o
  -4  -4   3       13.18       12.27      0.66 o
  -3  -4   3       14.79       14.46      0.80 o
  -2  -4   3       16.96       16.90      0.52 o
  -1  -4   3       41.03       42.53      0.75 o
   0  -4   3      105.88      110.59      1.59 o
   1  -4   3     1377.83     1362.59     15.14 o
   2  -4   3      159.52      161.70      3.15 o
   3  -4   3      130.89      125.64      1.88 o
   4  -4   3       22.74       22.94      0.68 o
   5  -4   3        5.04        5.51      0.52 o
   6  -4   3        5.65        5.32      0.79 o
   7  -4   3        1.11        1.52      0.54 o
   8  -4   3        0.04       -0.74      0.74 o
  -7  -3   3        1.00        1.64      0.62 o
  -6  -3   3        0.70        1.01      0.47 o
  -5  -3   3        0.55        0.65      0.34 o
  -4  -3   3        2.86        2.28      0.32 o
  -3  -3   3       92.88       99.90      1.54 o
  -2  -3   3      337.43      350.18      3.84 o
  -1  -3   3       21.45       23.21      0.40 o
   0  -3   3       35.79       32.14      0.44 o
   1  -3   3       16.92       17.33      0.35 o
   2  -3   3      137.39      144.47      1.99 o
   3  -3   3       31.06       36.65      0.92 o
   4  -3   3       26.68       31.95      0.83 o
   5  -3   3       20.00       19.98      0.95 o
   6  -3   3        0.65        0.27      0.39 o
   7  -3   3        2.12        2.28      0.57 o
   8  -3   3        0.50        0.20      0.74 o
  -7  -2   3        0.07        0.09      0.43 o
  -6  -2   3        5.43        4.48      0.51 o
  -5  -2   3       16.08       14.09      0.61 o
  -4  -2   3       14.39       16.09      0.69 o
  -3  -2   3       71.91       70.91      1.31 o
  -2  -2   3       64.30       65.59      0.83 o
  -1  -2   3        0.94        0.97      0.15 o
   0  -2   3      302.66      317.34      2.82 o
   1  -2   3     2383.07     2272.16     25.11 o
   2  -2   3      339.21      335.48      4.66 o
   3  -2   3      336.32      370.58      4.76 o
   4  -2   3       10.39       11.35      0.47 o
   5  -2   3        5.59        5.95      0.54 o
   6  -2   3       11.51       11.31      0.81 o
   7  -2   3        6.81        5.53      0.92 o
   8  -2   3        0.21       -0.90      0.90 o
  -8  -1   3        0.66       -0.25      0.76 o
  -7  -1   3        0.53        0.63      0.49 o
  -6  -1   3        5.85        5.26      0.53 o
  -5  -1   3       35.02       29.35      0.83 o
  -4  -1   3        0.02        0.09      0.14 o
  -3  -1   3      115.75      127.01      1.46 o
  -2  -1   3       14.94       16.05      0.30 o
  -1  -1   3     9611.04     7667.21     70.08 o
   0  -1   3      374.50      343.46      3.21 o
   1  -1   3      240.11      253.33      2.71 o
   2  -1   3      131.30      160.07      1.89 o
   3  -1   3      306.95      326.86      3.16 o
   4  -1   3       18.76       20.31      0.56 o
   5  -1   3        4.74        5.52      0.33 o
   6  -1   3        1.44        0.53      0.40 o
   7  -1   3        0.09       -0.41      0.41 o
   8  -1   3        0.73        0.75      0.95 o
  -8   0   3        1.40        2.60      0.84 o
  -7   0   3        0.08        0.07      0.79 o
  -6   0   3       50.12       44.51      1.30 o
  -5   0   3       51.41       44.48      0.94 o
  -4   0   3       22.03       24.08      0.55 o
  -3   0   3       10.37        7.59      0.28 o
  -2   0   3      397.81      412.59      4.33 o
  -1   0   3      768.88      740.07      5.73 o
   0   0   3        6.64        4.13      0.13 o
   1   0   3      463.75      488.25      4.39 o
   2   0   3      259.45      267.67      2.67 o
   3   0   3        2.58        3.40      0.18 o
   4   0   3        0.07        0.06      0.16 o
   5   0   3       10.06        8.75      0.41 o
   6   0   3       26.58       25.81      0.93 o
   7   0   3       12.44       15.04      0.82 o
   8   0   3        1.50        2.83      1.31 o
  -8   1   3        3.99        5.02      0.91 o
  -7   1   3        2.60        2.39      0.67 o
  -6   1   3        6.66        6.90      0.80 o
  -5   1   3        8.58        6.84      0.71 o
  -4   1   3       27.80       29.94      0.74 o
  -3   1   3      263.37      268.43      2.78 o
  -2   1   3      453.79      435.96      4.33 o
  -1   1   3      106.39      113.81      1.14 o
   0   1   3     1115.73     1069.27      9.41 o
   1   1   3     1624.39     1536.14     15.87 o
   2   1   3       40.50       46.04      0.64 o
   3   1   3       69.24       62.37      0.87 o
   4   1   3      543.91      522.62      5.65 o
   5   1   3        5.31        5.05      0.44 o
   6   1   3        4.55        4.87      0.63 o
   7   1   3        3.84        5.52      0.71 o
  -8   2   3        0.61        0.52      0.62 o
  -7   2   3        3.73        4.13      1.52 o
  -6   2   3        5.43        4.51      0.67 o
  -5   2   3       53.33       52.85      1.31 o
  -4   2   3       25.87       25.87      0.54 o
  -3   2   3        4.75        6.07      0.22 o
  -2   2   3      723.90      769.16      7.09 o
  -1   2   3      412.14      413.51      4.37 o
   0   2   3      505.14      539.42      6.09 o
   1   2   3     1404.72     1463.95     15.17 o
   2   2   3      131.46      127.51      1.70 o
   3   2   3       22.35       22.94      0.56 o
   4   2   3        5.52        6.51      0.41 o
   5   2   3       43.90       44.69      1.12 o
   6   2   3        0.02       -0.34      0.34 o
   7   2   3        0.46        0.29      0.74 o
  -8   3   3        0.08        0.42      0.64 o
  -7   3   3        2.97        2.93      0.55 o
  -6   3   3       22.60       23.85      0.84 o
  -5   3   3       94.20       96.10      1.98 o
  -4   3   3       58.41       57.96      0.95 o
  -3   3   3      299.32      319.38      3.59 o
  -2   3   3      182.13      191.07      1.97 o
  -1   3   3        0.26        0.47      0.10 o
   0   3   3        0.15       -0.08      0.10 o
   1   3   3        1.15        1.37      0.19 o
   2   3   3        4.49        5.49      0.30 o
   3   3   3        8.39        9.31      0.44 o
   4   3   3       46.74       45.67      1.50 o
   5   3   3        1.42        0.59      0.38 o
   6   3   3        2.74        3.02      0.46 o
   7   3   3        0.06       -0.44      0.61 o
  -8   4   3        1.07        0.67      0.69 o
  -7   4   3        3.69        3.52      0.58 o
  -6   4   3       56.05       57.56      2.27 o
  -5   4   3        1.72        1.93      0.38 o
  -4   4   3       40.52       38.57      0.83 o
  -3   4   3       32.06       30.17      0.72 o
  -2   4   3      246.93      248.64      3.44 o
  -1   4   3       83.58       78.65      1.31 o
   0   4   3       15.56       15.15      0.49 o
   1   4   3      179.60      189.25      2.71 o
   2   4   3       17.39       18.03      0.59 o
   3   4   3        2.50        1.92      0.50 o
   4   4   3        2.00        2.17      0.43 o
   5   4   3        0.66        0.37      0.39 o
   6   4   3        0.59       -0.44      0.50 o
  -8   5   3        1.46        3.24      1.34 o
  -7   5   3        2.21        3.09      0.59 o
  -6   5   3       20.88       18.20      1.19 o
  -5   5   3        1.61        2.11      0.39 o
  -4   5   3        2.76        1.21      0.36 o
  -3   5   3        8.86        8.94      0.48 o
  -2   5   3      119.45      127.02      2.18 o
  -1   5   3        8.19        7.96      0.45 o
   0   5   3       16.54       14.89      0.61 o
   1   5   3      108.05      111.55      2.26 o
   2   5   3        2.36        2.11      0.39 o
   3   5   3        4.02        4.56      0.55 o
   4   5   3        0.19        0.23      0.38 o
   5   5   3        0.30        0.95      0.61 o
  -7   6   3        4.12        6.49      0.90 o
  -6   6   3       45.00       50.15      2.02 o
  -5   6   3        8.41       10.10      1.00 o
  -4   6   3        4.58        4.80      0.48 o
  -3   6   3       13.96       11.29      0.66 o
  -2   6   3       10.94       10.51      0.61 o
  -1   6   3       40.95       42.93      1.24 o
   0   6   3      124.86      119.63      2.46 o
   1   6   3        8.77        9.43      0.65 o
   2   6   3        0.00       -0.04      0.32 o
   3   6   3        0.00        0.01      0.38 o
   4   6   3       11.30       11.24      2.20 o
  -7   7   3        0.86        1.01      0.68 o
  -6   7   3        0.02       -0.13      0.51 o
  -5   7   3        0.45        0.29      0.83 o
  -4   7   3        4.49        4.40      1.04 o
  -3   7   3        1.36        0.39      0.40 o
  -2   7   3        0.93        0.32      0.41 o
  -1   7   3        0.27        0.43      0.36 o
   0   7   3        0.87        0.63      0.43 o
   1   7   3        8.58        9.37      0.72 o
   2   7   3        0.54        0.13      0.40 o
   3   7   3        0.92        0.81      0.66 o
  -6   8   3        0.18       -0.39      0.93 o
  -5   8   3        0.89        3.52      1.14 o
  -4   8   3        1.35        2.32      0.93 o
  -3   8   3        5.46        7.84      0.96 o
  -2   8   3       42.96       45.40      2.03 o
  -1   8   3        0.82        0.95      0.91 o
   0   8   3        3.31        2.56      0.60 o
   1   8   3        3.01        2.47      1.93 o
   2   8   3        0.46       -0.12      0.67 o
  -3   9   3        0.11       -0.04      0.62 o
  -2   9   3        6.82        8.94      1.64 o
  -1   9   3        2.76        1.76      1.19 o
   0   9   3        0.22        0.24      0.67 o
   2 -10   4        3.05        2.34      0.87 o
  -1  -9   4        6.53        6.24      1.03 o
   0  -9   4        0.16        0.00      0.51 o
   1  -9   4       12.93       12.06      0.90 o
   2  -9   4        0.19        0.16      0.58 o
   3  -9   4        1.34        0.26      1.04 o
   4  -9   4        3.45        3.19      1.45 o
   5  -9   4        0.01       -0.09      1.03 o
  -3  -8   4        3.91        3.31      0.71 o
  -2  -8   4       11.25       13.76      0.99 o
  -1  -8   4        2.46        2.49      0.59 o
   0  -8   4        4.15        4.24      0.55 o
   1  -8   4        3.55        4.42      0.54 o
   2  -8   4        2.75        3.55      0.62 o
   3  -8   4        3.30        2.16      0.65 o
   4  -8   4        0.40        0.97      0.62 o
   5  -8   4        0.03        0.01      0.62 o
   6  -8   4        0.16        0.87      1.23 o
  -4  -7   4        0.07        0.56      0.65 o
  -3  -7   4        0.08        0.50      0.50 o
  -2  -7   4        3.13        4.51      0.56 o
  -1  -7   4        1.82        2.31      0.43 o
   0  -7   4        0.39        0.32      0.31 o
   1  -7   4        0.52        0.78      0.32 o
   2  -7   4        1.21        0.14      0.39 o
   3  -7   4        0.44       -0.17      0.57 o
   4  -7   4        0.68        0.64      0.47 o
   5  -7   4        9.15        9.57      1.03 o
   6  -7   4        1.06        1.66      0.87 o
   7  -7   4        2.28        2.64      1.51 o
  -5  -6   4        0.13       -0.52      0.52 o
  -4  -6   4        1.51        1.31      0.76 o
  -3  -6   4        0.41        0.61      0.36 o
  -2  -6   4        8.16        8.83      0.59 o
  -1  -6   4        3.16        3.55      0.41 o
   0  -6   4       44.25       43.84      1.02 o
   1  -6   4       32.62       30.38      0.81 o
   2  -6   4       29.75       26.55      0.92 o
   3  -6   4       40.26       37.05      1.12 o
   4  -6   4       14.73       16.68      1.24 o
   5  -6   4       23.04       22.47      1.38 o
   6  -6   4        4.50        5.50      0.91 o
   7  -6   4        7.75       11.21      1.27 o
   8  -6   4        0.26       -0.97      2.06 o
  -6  -5   4        0.72        1.51      0.62 o
  -5  -5   4        0.59       -0.18      0.43 o
  -4  -5   4        0.89        0.15      0.36 o
  -3  -5   4        7.45        6.64      0.52 o
  -2  -5   4       15.36       17.30      0.93 o
  -1  -5   4       59.73       61.33      1.11 o
   0  -5   4       25.21       25.90      0.54 o
   1  -5   4        2.20        2.22      0.22 o
   2  -5   4        0.17        0.10      0.15 o
   3  -5   4       98.30       97.44      2.28 o
   4  -5   4       12.90       11.31      0.67 o
   5  -5   4        5.23        5.04      0.54 o
   6  -5   4        1.86        2.44      1.40 o
   7  -5   4        0.22       -0.43      0.43 o
   8  -5   4        0.00       -0.72      0.73 o
  -6  -4   4        0.00       -0.32      0.45 o
  -5  -4   4        3.60        3.99      0.52 o
  -4  -4   4        5.51        4.38      0.75 o
  -3  -4   4        0.05        0.17      0.21 o
  -2  -4   4        0.22        0.11      0.15 o
  -1  -4   4        9.88       10.35      0.32 o
   0  -4   4       26.20       28.44      0.51 o
   1  -4   4     1921.67     1902.60     24.07 o
   2  -4   4      878.36      890.40     11.14 o
   3  -4   4        4.84        6.39      0.37 o
   4  -4   4        2.10        2.15      0.35 o
   5  -4   4        0.68        0.27      0.37 o
   6  -4   4        2.74        2.64      0.65 o
   7  -4   4        0.06       -0.44      0.60 o
   8  -4   4        0.04       -0.51      1.11 o
  -7  -3   4        0.60        0.78      0.55 o
  -6  -3   4        3.69        3.28      0.52 o
  -5  -3   4        7.95        7.25      0.78 o
  -4  -3   4        5.61        5.53      0.40 o
  -3  -3   4       15.58       16.34      0.48 o
  -2  -3   4      294.06      311.11      3.42 o
  -1  -3   4        5.16        4.31      0.17 o
   0  -3   4       29.96       27.37      0.39 o
   1  -3   4     1006.41      998.79     11.17 o
   2  -3   4       35.37       34.31      0.61 o
   3  -3   4        3.43        2.51      0.25 o
   4  -3   4       38.02       42.44      0.98 o
   5  -3   4        9.76        7.59      0.65 o
   6  -3   4       39.55       39.59      1.43 o
   7  -3   4        2.27        1.16      0.73 o
   8  -3   4        0.01        0.16      1.41 o
  -7  -2   4        0.89        1.49      0.59 o
  -6  -2   4        7.43        5.27      0.55 o
  -5  -2   4        9.27        6.86      0.51 o
  -4  -2   4        3.73        2.87      0.27 o
  -3  -2   4       10.14        9.71      0.55 o
  -2  -2   4      123.82      121.83      1.37 o
  -1  -2   4       22.13       26.10      0.42 o
   0  -2   4       17.14       21.94      0.43 o
   1  -2   4       61.93       56.18      0.74 o
   2  -2   4      326.87      340.96      3.95 o
   3  -2   4      270.00      307.73      3.73 o
   4  -2   4       25.03       24.26      0.54 o
   5  -2   4       42.83       39.17      1.15 o
   6  -2   4        6.14        6.21      1.12 o
   7  -2   4        8.03        9.52      1.09 o
   8  -2   4        5.72        8.92      1.19 o
  -8  -1   4        5.38        7.48      1.58 o
  -7  -1   4        0.10        0.33      0.43 o
  -6  -1   4        5.49        5.32      0.51 o
  -5  -1   4       12.20       13.25      0.56 o
  -4  -1   4        6.86        6.06      0.27 o
  -3  -1   4       75.38       80.58      1.00 o
  -2  -1   4        4.07        4.28      0.28 o
  -1  -1   4     1766.14     1745.35     16.85 o
   0  -1   4      264.70      247.98      3.21 o
   1  -1   4      737.83      712.90      7.97 o
   2  -1   4       42.57       59.04      0.80 o
   3  -1   4       76.90       74.85      1.31 o
   4  -1   4      154.94      152.54      1.85 o
   5  -1   4      135.37      127.97      2.16 o
   6  -1   4        0.25       -0.37      0.39 o
   7  -1   4        1.25        1.07      1.69 o
   8  -1   4        0.85        1.83      1.13 o
  -8   0   4        1.91        1.56      0.76 o
  -7   0   4        1.01        1.20      0.52 o
  -6   0   4        0.03       -0.19      0.31 o
  -5   0   4       40.06       36.90      0.92 o
  -4   0   4       46.14       48.95      0.80 o
  -3   0   4       89.22       74.58      0.99 o
  -2   0   4      236.09      227.12      2.28 o
  -1   0   4      796.10      803.47      8.39 o
   0   0   4      513.78      529.97      5.62 o
   1   0   4      697.78      685.29      7.14 o
   2   0   4       17.40       17.98      0.52 o
   3   0   4      140.03      137.59      1.65 o
   4   0   4        6.15        6.52      0.36 o
   5   0   4        2.28        2.35      0.30 o
   6   0   4        1.80        1.44      0.48 o
   7   0   4        0.92        1.76      1.75 o
   8   0   4        4.96        6.27      1.56 o
  -8   1   4        2.64        3.21      1.15 o
  -7   1   4        0.22        0.36      0.40 o
  -6   1   4        7.96        7.58      0.78 o
  -5   1   4       18.79       19.56      0.74 o
  -4   1   4       13.55       15.24      0.49 o
  -3   1   4        4.74        3.57      0.19 o
  -2   1   4        1.19        1.14      0.12 o
  -1   1   4      504.30      487.75      4.75 o
   0   1   4        7.66       11.47      0.24 o
   1   1   4     1309.33     1305.12     12.03 o
   2   1   4       15.54       17.08      0.35 o
   3   1   4        2.46        2.05      0.18 o
   4   1   4      229.74      219.03      2.61 o
   5   1   4      420.91      423.31      5.07 o
   6   1   4       10.95       11.01      0.89 o
   7   1   4        6.92        7.10      1.11 o
  -8   2   4        2.05        3.29      0.81 o
  -7   2   4        8.99        9.94      0.83 o
  -6   2   4       21.97       18.62      1.01 o
  -5   2   4        0.52        0.13      0.24 o
  -4   2   4        0.23       -0.03      0.11 o
  -3   2   4      113.10      122.03      1.64 o
  -2   2   4       10.49       14.20      0.27 o
  -1   2   4       38.86       51.63      0.63 o
   0   2   4      477.40      479.30      5.10 o
   1   2   4      419.12      448.59      5.16 o
   2   2   4      265.55      286.79      3.21 o
   3   2   4        4.50        4.80      0.32 o
   4   2   4      115.86      110.63      1.77 o
   5   2   4        5.75        5.41      0.55 o
   6   2   4        0.24        0.31      0.37 o
   7   2   4        1.61        1.74      1.19 o
  -8   3   4        1.94        1.24      1.02 o
  -7   3   4        0.67        0.43      0.41 o
  -6   3   4       72.88       78.26      2.91 o
  -5   3   4       62.25       63.84      1.49 o
  -4   3   4        4.78        4.51      0.25 o
  -3   3   4       11.20       12.04      0.34 o
  -2   3   4      422.97      478.05      4.81 o
  -1   3   4       68.22       72.52      0.98 o
   0   3   4       57.93       56.47      0.84 o
   1   3   4       24.16       27.84      0.65 o
   2   3   4       39.62       37.50      0.76 o
   3   3   4        0.00       -0.21      0.21 o
   4   3   4        0.70        0.02      0.32 o
   5   3   4        0.26        0.23      0.30 o
   6   3   4        0.01       -0.02      0.40 o
  -8   4   4        3.07        4.28      0.91 o
  -7   4   4        0.60       -0.02      0.46 o
  -6   4   4       44.34       44.04      1.26 o
  -5   4   4      180.08      178.49      3.50 o
  -4   4   4        0.83        0.69      0.23 o
  -3   4   4        1.32        0.98      0.17 o
  -2   4   4       40.38       40.01      0.77 o
  -1   4   4       25.71       26.80      1.00 o
   0   4   4       18.07       16.94      0.54 o
   1   4   4        0.12        0.37      0.21 o
   2   4   4       15.23       14.15      0.59 o
   3   4   4        7.51        6.73      0.48 o
   4   4   4        2.57        3.15      0.47 o
   5   4   4       10.91       12.28      0.76 o
   6   4   4        0.07       -0.24      0.51 o
  -8   5   4        0.11       -0.12      0.68 o
  -7   5   4        0.01        0.43      0.45 o
  -6   5   4        4.95        5.96      0.76 o
  -5   5   4       26.78       27.79      1.27 o
  -4   5   4       71.33       61.15      1.29 o
  -3   5   4        8.33        6.89      0.49 o
  -2   5   4        1.88        2.09      0.34 o
  -1   5   4       40.24       42.18      1.04 o
   0   5   4      105.08      110.78      2.64 o
   1   5   4       52.48       51.91      1.45 o
   2   5   4        3.05        3.73      0.46 o
   3   5   4        5.31        4.86      0.52 o
   4   5   4       10.70       13.82      2.01 o
   5   5   4        2.03        2.96      0.86 o
  -7   6   4        3.81        2.89      1.18 o
  -6   6   4        0.86        0.63      0.49 o
  -5   6   4       60.91       56.09      2.06 o
  -4   6   4        5.82        5.81      0.66 o
  -3   6   4        0.12        0.08      0.30 o
  -2   6   4       10.73       11.16      0.64 o
  -1   6   4       17.99       16.44      0.76 o
   0   6   4      106.75      109.84      3.13 o
   1   6   4        1.58        0.93      0.41 o
   2   6   4       11.77       13.93      0.79 o
   3   6   4        0.76        0.71      0.49 o
   4   6   4        0.41       -0.14      0.59 o
  -7   7   4        0.52        0.75      1.08 o
  -6   7   4        0.27        0.45      0.52 o
  -5   7   4        0.55        0.49      0.72 o
  -4   7   4        0.00        0.51      0.50 o
  -3   7   4        5.28        5.11      1.52 o
  -2   7   4        0.36        0.19      0.39 o
  -1   7   4        0.44        1.14      0.48 o
   0   7   4        0.08       -0.39      0.39 o
   1   7   4        0.01       -0.26      0.36 o
   2   7   4        4.34        4.31      0.70 o
   3   7   4        0.37        0.32      0.93 o
  -6   8   4        0.23        0.68      1.00 o
  -5   8   4        0.87        1.31      0.84 o
  -4   8   4        0.22       -0.22      0.57 o
  -3   8   4       11.71       10.62      1.88 o
  -2   8   4       17.52       19.38      1.41 o
  -1   8   4       18.40       19.94      1.41 o
   0   8   4        4.45        4.83      0.91 o
   1   8   4        4.41        4.13      0.77 o
  -4   9   4        6.21        8.90      1.96 o
  -3   9   4       13.17       11.71      2.39 o
  -2   9   4       19.96       20.82      1.77 o
  -1   9   4        0.22       -0.52      0.95 o
   2 -10   5        0.24       -0.39      0.65 o
  -1  -9   5        3.61        4.82      0.74 o
   0  -9   5        1.28        1.07      0.58 o
   1  -9   5        0.81        0.23      0.47 o
   2  -9   5        6.30        4.77      0.83 o
   3  -9   5        0.00        1.06      0.66 o
   4  -9   5        4.43        5.91      1.58 o
   5  -9   5        0.02        0.67      1.29 o
  -3  -8   5        0.62        1.63      0.64 o
  -2  -8   5        7.53        9.44      1.34 o
  -1  -8   5        4.35        4.78      0.59 o
   0  -8   5        0.00        0.35      0.37 o
   1  -8   5        0.01       -0.30      0.33 o
   2  -8   5        1.99        3.31      0.61 o
   3  -8   5        1.95        1.62      0.58 o
   4  -8   5        0.02        0.33      0.60 o
   5  -8   5        1.87        3.28      0.85 o
   6  -8   5        0.05       -1.02      1.02 o
  -4  -7   5        0.01       -0.28      0.51 o
  -3  -7   5        0.02        0.04      0.41 o
  -2  -7   5        0.00       -0.13      0.36 o
  -1  -7   5        0.14       -0.15      0.30 o
   0  -7   5        0.28        0.30      0.32 o
   1  -7   5       14.50       15.07      0.71 o
   2  -7   5        0.74        0.30      0.54 o
   3  -7   5       21.44       19.86      1.41 o
   4  -7   5       85.01       87.77      2.46 o
   5  -7   5       15.36       13.07      2.59 o
   6  -7   5        3.78        2.51      0.81 o
   7  -7   5        0.52        0.90      1.35 o
  -5  -6   5        0.03       -0.45      0.50 o
  -4  -6   5        3.14        2.06      0.50 o
  -3  -6   5        1.46        1.11      0.42 o
  -2  -6   5        0.79        0.52      0.50 o
  -1  -6   5        4.79        4.00      0.42 o
   0  -6   5       15.98       16.29      0.81 o
   1  -6   5      179.26      170.04      2.42 o
   2  -6   5      523.61      506.19      8.01 o
   3  -6   5       78.94       78.84      1.81 o
   4  -6   5       16.00       14.34      0.90 o
   5  -6   5        0.42        0.60      0.46 o
   6  -6   5        0.18        0.09      0.56 o
   7  -6   5        2.69        2.89      1.07 o
  -6  -5   5        0.01        0.58      0.55 o
  -5  -5   5        0.02        0.40      0.41 o
  -4  -5   5        0.00       -0.36      0.36 o
  -3  -5   5        2.74        2.05      0.41 o
  -2  -5   5       42.47       43.31      1.11 o
  -1  -5   5      127.77      137.28      2.56 o
   0  -5   5        2.76        4.23      0.34 o
   1  -5   5       19.04       18.91      0.54 o
   2  -5   5       12.53       11.62      0.41 o
   3  -5   5        9.89        9.31      0.56 o
   4  -5   5        0.59        0.01      0.29 o
   5  -5   5       29.61       30.37      1.08 o
   6  -5   5        0.55       -0.45      0.50 o
   7  -5   5        0.57        0.84      0.54 o
   8  -5   5        4.01        6.22      1.15 o
  -6  -4   5        0.14       -0.39      0.46 o
  -5  -4   5        6.40        5.93      0.58 o
  -4  -4   5        3.78        3.68      0.44 o
  -3  -4   5        1.16        0.69      0.23 o
  -2  -4   5       10.87       11.81      0.39 o
  -1  -4   5        0.03        0.16      0.13 o
   0  -4   5        2.18        1.96      0.16 o
   1  -4   5       32.30       31.06      0.62 o
   2  -4   5      178.13      187.41      2.57 o
   3  -4   5        0.40       -0.02      0.14 o
   4  -4   5       24.59       22.70      0.73 o
   5  -4   5       12.47       14.90      0.87 o
   6  -4   5        3.93        3.03      0.87 o
   7  -4   5        0.98        0.81      0.66 o
   8  -4   5        0.12       -0.61      1.00 o
  -7  -3   5        0.01       -0.31      0.57 o
  -6  -3   5        0.49        0.96      0.42 o
  -5  -3   5       10.14        9.71      0.56 o
  -4  -3   5        1.63        1.54      0.27 o
  -3  -3   5       14.92       16.24      0.47 o
  -2  -3   5        1.96        3.35      0.19 o
  -1  -3   5      822.64      820.16      8.43 o
   0  -3   5       52.30       45.11      0.67 o
   1  -3   5       29.48       28.70      0.71 o
   2  -3   5        8.98        8.40      0.31 o
   3  -3   5       68.83       78.01      1.16 o
   4  -3   5        1.83        1.78      0.27 o
   5  -3   5        2.44        0.98      0.43 o
   6  -3   5       46.95       41.09      1.32 o
   7  -3   5        0.18        0.68      0.62 o
   8  -3   5        0.57        2.88      0.91 o
  -7  -2   5        3.55        4.07      0.59 o
  -6  -2   5        4.59        2.21      0.44 o
  -5  -2   5       55.50       50.50      1.47 o
  -4  -2   5        0.21        0.13      0.18 o
  -3  -2   5      118.08      116.85      1.88 o
  -2  -2   5     1054.16     1035.28     11.28 o
  -1  -2   5      518.83      519.66      5.37 o
   0  -2   5      225.25      231.59      2.62 o
   1  -2   5        8.31       10.18      0.24 o
   2  -2   5       75.82       80.37      1.09 o
   3  -2   5      400.59      438.60      4.67 o
   4  -2   5        0.51        0.39      0.16 o
   5  -2   5        0.11       -0.22      0.22 o
   6  -2   5        0.61        0.34      0.37 o
   7  -2   5       10.51       11.95      1.18 o
   8  -2   5        3.28        5.48      1.07 o
  -8  -1   5        8.44       12.77      2.37 o
  -7  -1   5        0.31       -0.25      0.58 o
  -6  -1   5        7.03        6.49      0.56 o
  -5  -1   5        0.02       -0.21      0.21 o
  -4  -1   5       62.37       63.43      0.97 o
  -3  -1   5       15.15       17.14      0.41 o
  -2  -1   5       43.56       44.00      0.68 o
  -1  -1   5      256.39      243.18      2.72 o
   0  -1   5      217.56      229.02      3.69 o
   1  -1   5       49.38       44.75      0.67 o
   2  -1   5      195.17      208.41      2.51 o
   3  -1   5      181.26      182.35      2.09 o
   4  -1   5      208.68      199.32      2.33 o
   5  -1   5      191.78      193.32      3.05 o
   6  -1   5       22.95       21.31      1.27 o
   7  -1   5        5.95        7.70      1.05 o
   8  -1   5        0.65        0.69      0.79 o
  -8   0   5        0.57        1.12      1.34 o
  -7   0   5        0.42       -0.29      0.38 o
  -6   0   5        0.15       -0.25      0.30 o
  -5   0   5        0.14       -0.25      0.25 o
  -4   0   5       24.72       28.38      0.84 o
  -3   0   5       30.91       27.14      0.56 o
  -2   0   5      202.81      219.51      2.51 o
  -1   0   5      201.63      230.74      2.83 o
   0   0   5        0.01        0.03      0.08 o
   1   0   5      635.74      681.08      7.57 o
   2   0   5      435.30      489.29      4.41 o
   3   0   5        0.44        0.77      0.12 o
   4   0   5        3.35        3.70      0.25 o
   5   0   5      106.46      113.22      1.80 o
   6   0   5        1.67        1.43      0.33 o
   7   0   5        0.23       -0.63      0.63 o
  -8   1   5        0.35       -0.55      0.60 o
  -7   1   5        3.29        2.62      0.59 o
  -6   1   5        9.01        9.89      0.72 o
  -5   1   5       67.02       66.36      1.98 o
  -4   1   5        9.27        8.43      0.33 o
  -3   1   5      228.77      243.14      2.90 o
  -2   1   5      342.92      361.68      4.08 o
  -1   1   5      697.84      742.37      7.61 o
   0   1   5      109.74      121.42      1.47 o
   1   1   5      643.80      650.80      6.11 o
   2   1   5      204.17      226.51      2.39 o
   3   1   5       17.05       17.84      0.43 o
   4   1   5       16.93       17.67      0.57 o
   5   1   5        0.81        0.63      0.28 o
   6   1   5        0.67        0.01      0.40 o
   7   1   5        0.02        0.08      0.73 o
  -8   2   5        0.51        0.40      0.71 o
  -7   2   5       32.51       33.93      2.15 o
  -6   2   5       79.79       83.98      1.81 o
  -5   2   5       51.01       50.03      1.09 o
  -4   2   5        1.44        1.08      0.15 o
  -3   2   5        1.86        2.15      0.19 o
  -2   2   5      972.24     1006.36      9.29 o
  -1   2   5      121.18      124.09      1.31 o
   0   2   5      183.45      193.48      2.07 o
   1   2   5      116.31      110.76      1.41 o
   2   2   5      168.79      184.68      2.04 o
   3   2   5        0.04       -0.14      0.15 o
   4   2   5       41.95       38.34      0.91 o
   5   2   5        0.01        0.09      0.29 o
   6   2   5        2.04        1.03      0.48 o
   7   2   5        0.20        0.01      0.77 o
  -8   3   5        1.28        1.40      0.70 o
  -7   3   5       11.64       13.03      1.13 o
  -6   3   5       13.91       13.74      0.68 o
  -5   3   5       17.44       18.00      0.73 o
  -4   3   5       65.84       69.18      1.17 o
  -3   3   5       34.20       36.39      0.57 o
  -2   3   5      354.31      356.12      3.48 o
  -1   3   5       89.72       97.57      1.34 o
   0   3   5        4.96        5.00      0.38 o
   1   3   5       14.39       12.71      0.41 o
   2   3   5       10.28       10.56      0.41 o
   3   3   5       13.26       13.54      0.57 o
   4   3   5        0.17       -0.18      0.25 o
   5   3   5        0.41        0.53      0.37 o
   6   3   5        0.40        0.69      0.54 o
  -8   4   5        0.41        0.25      0.66 o
  -7   4   5        9.13       12.48      2.00 o
  -6   4   5        0.08       -0.25      0.30 o
  -5   4   5       82.24       86.72      2.61 o
  -4   4   5       72.20       69.46      1.34 o
  -3   4   5        8.11        9.51      0.64 o
  -2   4   5       24.39       25.10      0.74 o
  -1   4   5       55.29       51.83      0.92 o
   0   4   5      139.10      124.74      1.93 o
   1   4   5        0.15        0.24      0.24 o
   2   4   5        0.27        0.13      0.23 o
   3   4   5        9.37        8.74      0.53 o
   4   4   5       14.76       15.71      0.79 o
   5   4   5        3.35        2.35      0.49 o
   6   4   5        2.47        4.64      1.21 o
  -8   5   5        7.34        9.76      1.19 o
  -7   5   5        0.07        0.55      0.66 o
  -6   5   5        1.52        1.19      0.52 o
  -5   5   5        4.65        4.42      0.53 o
  -4   5   5       55.20       52.79      1.43 o
  -3   5   5       52.36       42.53      1.06 o
  -2   5   5       18.97       18.61      0.76 o
  -1   5   5      159.76      156.93      2.90 o
   0   5   5        1.38        1.20      0.34 o
   1   5   5        0.17       -0.20      0.30 o
   2   5   5        1.03        1.12      0.33 o
   3   5   5        4.77        4.94      0.65 o
   4   5   5        0.00        0.84      0.61 o
   5   5   5       10.16       10.36      1.10 o
  -7   6   5        1.93        1.42      0.98 o
  -6   6   5        0.03       -0.41      0.41 o
  -5   6   5       15.86       11.98      1.52 o
  -4   6   5        1.28        3.67      0.52 o
  -3   6   5        2.27        1.47      0.44 o
  -2   6   5       65.36       67.38      1.67 o
  -1   6   5        3.41        4.30      0.49 o
   0   6   5        0.52        0.41      0.38 o
   1   6   5        8.53        7.92      0.75 o
   2   6   5       10.85        8.32      0.75 o
   3   6   5        0.08        1.09      0.50 o
   4   6   5        0.63        0.72      0.74 o
  -6   7   5        1.16        0.20      0.80 o
  -5   7   5        5.26        6.93      1.33 o
  -4   7   5        2.96        1.53      0.56 o
  -3   7   5       24.38       19.63      1.31 o
  -2   7   5       22.24       24.09      1.87 o
  -1   7   5       17.96       20.79      1.35 o
   0   7   5        2.95        1.78      0.64 o
   1   7   5        5.07        4.77      0.68 o
   2   7   5        3.24        1.90      0.60 o
   3   7   5        1.18        0.68      0.69 o
  -5   8   5        7.23       12.26      1.78 o
  -4   8   5        2.00        2.75      0.65 o
  -3   8   5        0.00       -0.57      0.57 o
  -2   8   5        9.00        8.92      1.20 o
  -1   8   5        1.10        1.54      0.82 o
   0   8   5        0.00       -0.36      0.57 o
   1   8   5        7.97        6.79      0.85 o
  -1  -9   6        1.16        1.05      0.59 o
   0  -9   6        0.84        0.87      0.52 o
   1  -9   6        0.00        0.33      1.06 o
   2  -9   6        0.93        0.50      0.62 o
   3  -9   6        0.25        0.49      0.58 o
   4  -9   6        0.11       -0.20      1.04 o
   5  -9   6        5.19        6.75      1.84 o
  -3  -8   6        0.28        1.35      0.58 o
  -2  -8   6        0.57       -0.06      0.43 o
  -1  -8   6        0.07        0.43      0.39 o
   0  -8   6        0.03        0.24      0.38 o
   1  -8   6        4.77        3.39      0.78 o
   2  -8   6       46.41       45.56      1.60 o
   3  -8   6       14.22       13.38      0.79 o
   4  -8   6        0.07        0.72      0.62 o
   5  -8   6        0.13        0.54      0.65 o
   6  -8   6        2.94        5.56      1.69 o
  -4  -7   6        0.00       -0.32      0.49 o
  -3  -7   6        1.17        0.75      0.45 o
  -2  -7   6        2.44        2.41      0.46 o
  -1  -7   6        0.50        0.34      0.34 o
   0  -7   6        7.11        6.85      0.53 o
   1  -7   6        1.13        1.38      0.44 o
   2  -7   6        1.51        1.38      0.42 o
   3  -7   6       38.04       38.95      1.48 o
   4  -7   6       16.66       15.47      1.01 o
   5  -7   6        2.94        2.95      0.83 o
   6  -7   6        7.28       10.01      1.78 o
   7  -7   6        0.82        1.99      1.45 o
  -5  -6   6        0.80        1.55      0.58 o
  -4  -6   6        0.50        0.07      0.41 o
  -3  -6   6        0.70       -0.01      0.32 o
  -2  -6   6        3.89        4.95      0.47 o
  -1  -6   6        0.87        1.69      0.34 o
   0  -6   6        0.73        0.64      0.27 o
   1  -6   6       75.06       74.43      1.60 o
   2  -6   6       64.72       58.98      1.58 o
   3  -6   6      316.61      305.99      7.52 o
   4  -6   6        1.37        0.59      0.44 o
   5  -6   6       13.83       14.66      0.99 o
   6  -6   6        0.04       -0.24      0.54 o
   7  -6   6        4.23        5.72      1.04 o
  -6  -5   6        0.00       -0.54      0.77 o
  -5  -5   6        8.85       10.18      0.76 o
  -4  -5   6        0.20        0.24      0.36 o
  -3  -5   6        0.06       -0.26      0.26 o
  -2  -5   6       20.42       20.32      0.89 o
  -1  -5   6       44.99       48.28      1.14 o
   0  -5   6       28.13       28.70      0.60 o
   1  -5   6       33.57       34.09      0.67 o
   2  -5   6      147.79      152.07      2.00 o
   3  -5   6       11.21       10.47      0.63 o
   4  -5   6        1.36        1.47      0.38 o
   5  -5   6        2.47        2.19      0.53 o
   6  -5   6        0.17        0.34      0.53 o
   7  -5   6        0.04        0.29      0.53 o
   8  -5   6        2.63        3.47      1.37 o
  -6  -4   6        0.08       -0.42      0.42 o
  -5  -4   6        9.06        8.28      0.64 o
  -4  -4   6       10.98       10.61      0.59 o
  -3  -4   6        7.45        7.55      0.43 o
  -2  -4   6        1.12        1.64      0.20 o
  -1  -4   6       31.10       31.98      0.64 o
   0  -4   6      110.91      106.90      1.42 o
   1  -4   6        6.90        7.81      0.27 o
   2  -4   6        9.11       11.42      0.59 o
   3  -4   6        0.02       -0.05      0.28 o
   4  -4   6        0.66        0.45      0.40 o
   5  -4   6       60.12       59.30      2.56 o
   6  -4   6       12.87        8.80      0.84 o
   7  -4   6        0.53        0.47      1.06 o
   8  -4   6        8.88       12.21      1.41 o
  -7  -3   6        1.74        1.82      0.64 o
  -6  -3   6        0.19        0.02      0.33 o
  -5  -3   6        3.40        3.01      0.39 o
  -4  -3   6        0.07        0.20      0.24 o
  -3  -3   6        9.27        8.52      0.34 o
  -2  -3   6       37.41       35.68      0.75 o
  -1  -3   6      382.57      383.14      4.30 o
   0  -3   6        3.89        4.84      0.17 o
   1  -3   6      315.19      319.93      3.92 o
   2  -3   6       83.51      101.23      1.98 o
   3  -3   6        5.93        6.31      0.24 o
   4  -3   6       49.42       46.81      1.02 o
   5  -3   6      260.79      259.02      4.51 o
   6  -3   6        8.08       10.41      0.86 o
   7  -3   6        0.74        0.60      0.64 o
   8  -3   6        0.10        2.23      0.88 o
  -7  -2   6        0.00        0.15      0.39 o
  -6  -2   6        7.02        7.08      0.60 o
  -5  -2   6       14.04       13.59      0.65 o
  -4  -2   6       15.02       13.86      0.59 o
  -3  -2   6        0.16        0.26      0.14 o
  -2  -2   6      937.75      885.76      9.66 o
  -1  -2   6       40.67       43.25      0.65 o
   0  -2   6      132.80      130.94      1.53 o
   1  -2   6       25.54       32.44      0.48 o
   2  -2   6       34.21       36.69      0.66 o
   3  -2   6        0.79        2.50      0.19 o
   4  -2   6        6.83        5.50      0.25 o
   5  -2   6        0.01       -0.25      0.25 o
   6  -2   6        1.46        0.36      0.46 o
   7  -2   6        1.13        0.84      1.61 o
   8  -2   6        2.64        2.72      0.93 o
  -8  -1   6        2.86        3.36      0.90 o
  -7  -1   6        1.49        1.12      0.55 o
  -6  -1   6        0.44        0.00      0.30 o
  -5  -1   6        0.03       -0.26      0.26 o
  -4  -1   6       12.02       11.50      0.39 o
  -3  -1   6        0.93        1.39      0.15 o
  -2  -1   6        3.20        4.12      0.15 o
  -1  -1   6       56.54       57.08      0.78 o
   0  -1   6      562.62      595.62     15.19 o
   1  -1   6       36.62       38.77      0.52 o
   2  -1   6        4.76        6.61      0.24 o
   3  -1   6      111.27      113.15      1.32 o
   4  -1   6       20.66       21.57      0.49 o
   5  -1   6      304.58      290.97      4.34 o
   6  -1   6       39.05       38.64      1.86 o
   7  -1   6        5.11        5.59      1.00 o
   8  -1   6        0.58        1.80      0.89 o
  -8   0   6        1.25        1.56      1.21 o
  -7   0   6        2.30        2.00      0.51 o
  -6   0   6        3.99        3.78      0.54 o
  -5   0   6       12.14       12.26      0.69 o
  -4   0   6        1.38        1.16      0.18 o
  -3   0   6       18.49       18.72      0.39 o
  -2   0   6      125.77      137.90      1.82 o
  -1   0   6      170.97      183.26      2.28 o
   0   0   6     1047.26     1009.36     12.02 o
   1   0   6      104.63      104.77      1.43 o
   2   0   6      451.25      484.16      4.82 o
   3   0   6       57.74       63.14      0.94 o
   4   0   6      232.82      222.82      2.80 o
   5   0   6       20.22       20.20      0.71 o
   6   0   6        0.16        0.23      0.52 o
   7   0   6        3.26        3.17      1.37 o
  -8   1   6        0.56        0.65      0.73 o
  -7   1   6        0.28        0.38      0.49 o
  -6   1   6        9.59       10.26      0.72 o
  -5   1   6       57.84       58.45      1.31 o
  -4   1   6       51.23       48.28      0.86 o
  -3   1   6      235.36      238.90      2.63 o
  -2   1   6      491.71      542.80      5.63 o
  -1   1   6      161.68      178.35      1.96 o
   0   1   6       93.64       96.07      1.22 o
   1   1   6       64.07       89.28      1.14 o
   2   1   6       41.67       46.24      0.64 o
   3   1   6       77.47       75.64      1.08 o
   4   1   6       29.58       27.49      0.72 o
   5   1   6        0.04       -0.15      0.24 o
   6   1   6        0.67        0.53      0.60 o
   7   1   6        0.78        0.26      0.78 o
  -8   2   6        0.05       -0.61      0.61 o
  -7   2   6        0.30        0.03      0.45 o
  -6   2   6        9.55       11.05      0.60 o
  -5   2   6      236.70      234.47      3.86 o
  -4   2   6      391.91      392.64      4.80 o
  -3   2   6        6.22        6.93      0.27 o
  -2   2   6       17.48       20.10      0.40 o
  -1   2   6        0.70        1.01      0.12 o
   0   2   6       46.26       46.81      0.70 o
   1   2   6        3.74        6.14      0.24 o
   2   2   6       41.37       41.87      0.72 o
   3   2   6        0.47        0.35      0.21 o
   4   2   6        0.32        0.18      0.24 o
   5   2   6        6.52        6.54      0.54 o
   6   2   6        8.12        8.17      1.09 o
   7   2   6        0.20        1.11      0.82 o
  -8   3   6        0.35        0.71      1.10 o
  -7   3   6        5.47        5.73      0.70 o
  -6   3   6        1.38        1.57      0.35 o
  -5   3   6       30.77       32.18      0.94 o
  -4   3   6        0.64        0.44      0.19 o
  -3   3   6       35.22       33.41      0.63 o
  -2   3   6      162.17      150.26      1.71 o
  -1   3   6        2.63        3.66      0.20 o
   0   3   6      107.21      101.54      1.27 o
   1   3   6       58.89       62.93      1.04 o
   2   3   6        3.06        1.80      0.28 o
   3   3   6       13.29       12.14      0.52 o
   4   3   6        0.08       -0.17      0.26 o
   5   3   6       10.59       11.21      1.01 o
   6   3   6        2.88        2.43      0.87 o
  -8   4   6        0.38       -0.05      0.71 o
  -7   4   6        0.00        0.53      0.60 o
  -6   4   6        2.73        1.27      0.36 o
  -5   4   6       41.27       37.83      1.22 o
  -4   4   6        1.95        2.16      0.29 o
  -3   4   6        0.76        0.26      0.20 o
  -2   4   6       74.02       73.66      1.25 o
  -1   4   6      160.11      154.31      2.07 o
   0   4   6      450.23      425.10      5.45 o
   1   4   6        1.12        1.78      0.34 o
   2   4   6       11.01       10.87      0.55 o
   3   4   6       20.46       19.52      0.69 o
   4   4   6        1.80        2.07      0.43 o
   5   4   6        0.00        0.50      0.44 o
  -7   5   6        0.85        1.07      0.70 o
  -6   5   6        6.25        5.97      0.63 o
  -5   5   6        8.13        8.02      0.63 o
  -4   5   6        6.70        5.89      0.57 o
  -3   5   6        5.96        5.10      0.42 o
  -2   5   6       42.13       41.28      1.10 o
  -1   5   6       96.77       91.60      1.96 o
   0   5   6       22.06       21.66      0.86 o
   1   5   6        0.93        0.79      0.34 o
   2   5   6       22.26       23.14      1.04 o
   3   5   6        0.38        0.27      0.36 o
   4   5   6        0.44       -0.06      0.40 o
   5   5   6        1.46        2.83      0.65 o
  -7   6   6        0.14        0.83      0.69 o
  -6   6   6        0.02       -0.62      0.62 o
  -5   6   6        1.88        0.79      0.71 o
  -4   6   6        0.30        0.35      0.35 o
  -3   6   6        1.17        0.37      0.36 o
  -2   6   6       31.66       34.13      1.14 o
  -1   6   6       85.64       96.24      2.45 o
   0   6   6       14.63       13.64      0.86 o
   1   6   6       38.26       37.54      1.89 o
   2   6   6       14.94       13.22      0.91 o
   3   6   6        2.90        3.02      0.56 o
   4   6   6        0.03        0.06      0.47 o
  -6   7   6        0.88        2.35      1.12 o
  -5   7   6        0.95        0.61      0.79 o
  -4   7   6        3.96        5.89      0.70 o
  -3   7   6        3.62        4.54      0.70 o
  -2   7   6       68.91       72.44      3.55 o
  -1   7   6       46.54       41.88      1.90 o
   0   7   6        1.74        0.86      0.60 o
   1   7   6        6.23        6.68      0.94 o
   2   7   6        0.68        0.05      0.47 o
  -5   8   6       24.23       26.94      2.53 o
  -4   8   6        0.79        1.68      1.41 o
  -3   8   6        0.63       -0.07      0.54 o
  -2   8   6        5.04        7.40      0.85 o
  -1   8   6        0.09       -0.14      0.59 o
   0   8   6        0.29        0.61      1.55 o
   1   8   6        2.00        1.13      1.22 o
  -1  -9   7        0.25        1.06      0.55 o
   0  -9   7        0.53        0.07      0.64 o
   1  -9   7        2.23        2.37      0.64 o
   2  -9   7        0.03        0.13      0.50 o
   3  -9   7        0.20       -0.49      0.49 o
   4  -9   7        0.56        0.76      1.19 o
   5  -9   7        2.34        2.61      1.37 o
  -3  -8   7        0.08        0.53      0.53 o
  -2  -8   7        0.54        0.55      0.44 o
  -1  -8   7        0.23       -0.07      0.35 o
   0  -8   7        0.85        0.69      0.38 o
   1  -8   7        1.82        2.12      0.55 o
   2  -8   7       88.28       86.64      2.01 o
   3  -8   7        6.73        4.96      0.77 o
   4  -8   7        0.62        0.06      0.52 o
   5  -8   7        8.75        8.91      1.13 o
   6  -8   7        0.51       -0.26      1.18 o
  -4  -7   7        0.56       -0.14      0.47 o
  -3  -7   7        0.07       -0.20      0.37 o
  -2  -7   7        0.59        0.59      0.36 o
  -1  -7   7       41.35       41.45      1.19 o
   0  -7   7        2.24        2.62      0.40 o
   1  -7   7        9.47       10.50      1.04 o
   2  -7   7        0.07        0.41      0.34 o
   3  -7   7        1.12        0.14      0.33 o
   4  -7   7        7.62        7.17      0.79 o
   5  -7   7        2.10        2.71      0.63 o
   6  -7   7        3.08        3.14      0.86 o
   7  -7   7        0.25       -0.34      1.31 o
  -5  -6   7        0.79        0.15      0.49 o
  -4  -6   7        7.22        7.09      0.83 o
  -3  -6   7        0.11        0.31      0.34 o
  -2  -6   7        7.89        8.25      0.55 o
  -1  -6   7        0.57        0.20      0.25 o
   0  -6   7        0.07       -0.02      0.30 o
   1  -6   7        1.13        1.44      0.28 o
   2  -6   7       79.44       82.12      1.72 o
   3  -6   7        1.70        1.76      0.36 o
   4  -6   7        6.80        5.63      0.67 o
   5  -6   7        0.41       -0.10      0.44 o
   6  -6   7        0.01       -0.04      0.72 o
   7  -6   7        1.51        1.98      1.30 o
  -6  -5   7        0.05       -0.15      0.54 o
  -5  -5   7        0.00       -0.05      0.48 o
  -4  -5   7        0.49        0.48      0.33 o
  -3  -5   7        0.00       -0.26      0.26 o
  -2  -5   7        6.02        5.84      0.38 o
  -1  -5   7        9.50        9.73      0.43 o
   0  -5   7       32.61       34.40      0.67 o
   1  -5   7       19.02       20.18      0.50 o
   2  -5   7        0.19        0.20      0.16 o
   3  -5   7        9.25        7.86      0.37 o
   4  -5   7       16.44       17.51      1.01 o
   5  -5   7        0.15        0.53      0.45 o
   6  -5   7       27.57       27.25      1.35 o
   7  -5   7        0.15        0.90      0.69 o
  -6  -4   7        0.79        1.48      0.49 o
  -5  -4   7        6.34        5.68      0.55 o
  -4  -4   7       22.37       24.17      0.85 o
  -3  -4   7        7.89        7.11      0.52 o
  -2  -4   7       30.53       28.74      0.80 o
  -1  -4   7        8.48        8.11      0.30 o
   0  -4   7        0.02       -0.09      0.10 o
   1  -4   7       22.49       20.99      0.61 o
   2  -4   7       53.01       55.02      0.85 o
   3  -4   7       14.16       15.92      0.41 o
   4  -4   7        5.05        3.60      0.48 o
   5  -4   7       37.26       30.41      1.61 o
   6  -4   7        0.04        0.11      0.46 o
   7  -4   7        0.13        0.57      0.64 o
   8  -4   7        0.54        1.65      1.45 o
  -7  -3   7        4.40        6.35      0.79 o
  -6  -3   7        0.71        0.12      0.33 o
  -5  -3   7        0.00       -0.10      0.25 o
  -4  -3   7        7.13        7.67      0.48 o
  -3  -3   7      156.46      152.99      1.98 o
  -2  -3   7       66.80       63.07      0.90 o
  -1  -3   7        0.17        0.07      0.11 o
   0  -3   7       58.78       60.95      0.87 o
   1  -3   7       73.67       79.32      1.04 o
   2  -3   7      373.17      401.40      5.99 o
   3  -3   7       15.70       15.75      0.52 o
   4  -3   7        1.45        1.05      0.27 o
   5  -3   7       79.95       82.09      3.31 o
   6  -3   7       86.62       86.62      2.46 o
   7  -3   7        1.87        2.47      1.40 o
   8  -3   7       11.56       13.31      2.17 o
  -7  -2   7        0.14        0.26      0.41 o
  -6  -2   7        0.76        0.59      0.36 o
  -5  -2   7        5.23        3.94      0.43 o
  -4  -2   7        0.00       -0.21      0.21 o
  -3  -2   7        1.03        1.19      0.21 o
  -2  -2   7      125.31      136.90      1.85 o
  -1  -2   7      126.12      131.46      1.68 o
   0  -2   7      101.56       98.60      1.19 o
   1  -2   7       51.84       64.16      0.83 o
   2  -2   7      810.77      820.85     10.91 o
   3  -2   7      111.66      120.31      1.78 o
   4  -2   7        0.22        0.64      0.21 o
   5  -2   7       40.01       40.21      1.14 o
   6  -2   7        6.18        6.59      0.79 o
   7  -2   7        1.46       -0.51      0.65 o
   8  -2   7        0.44       -0.77      1.24 o
  -7  -1   7        1.48        0.60      0.60 o
  -6  -1   7        1.20        1.02      0.44 o
  -5  -1   7        8.88        8.86      0.47 o
  -4  -1   7       32.47       31.35      0.74 o
  -3  -1   7       35.19       36.80      0.52 o
  -2  -1   7      187.15      196.97      2.50 o
  -1  -1   7      741.21      770.65     11.31 o
   0  -1   7       88.22       99.63      2.33 o
   1  -1   7       49.18       45.24      0.59 o
   2  -1   7      166.29      169.28      1.97 o
   3  -1   7       23.49       22.86      0.46 o
   4  -1   7       39.62       41.07      0.99 o
   5  -1   7        1.08        0.52      0.35 o
   6  -1   7        0.44       -0.42      0.42 o
   7  -1   7        0.39        0.94      0.73 o
  -8   0   7        0.00       -1.11      1.11 o
  -7   0   7        9.20        9.95      0.74 o
  -6   0   7        0.70        1.08      0.41 o
  -5   0   7       37.85       40.71      1.24 o
  -4   0   7      127.53      120.42      1.63 o
  -3   0   7        9.15        9.66      0.26 o
  -2   0   7       34.30       35.83      0.59 o
  -1   0   7      148.87      148.77      1.89 o
   0   0   7     1160.79     1217.85     14.47 o
   1   0   7        4.90        5.65      0.30 o
   2   0   7       47.99       59.08      0.82 o
   3   0   7       62.17       62.58      0.92 o
   4   0   7      196.43      189.74      2.45 o
   5   0   7        7.28        6.61      0.42 o
   6   0   7        1.73        2.01      0.68 o
   7   0   7        6.22        6.26      1.09 o
  -8   1   7        6.68        7.32      1.03 o
  -7   1   7        8.48        8.33      0.79 o
  -6   1   7        0.00       -0.07      0.35 o
  -5   1   7       28.65       30.89      0.88 o
  -4   1   7       88.08       89.24      1.10 o
  -3   1   7       39.58       41.23      1.07 o
  -2   1   7        6.19        5.60      0.16 o
  -1   1   7      883.97      922.85     10.26 o
   0   1   7       17.86       17.63      0.36 o
   1   1   7      104.46       99.39      1.18 o
   2   1   7       46.01       49.57      0.79 o
   3   1   7       38.52       34.55      0.82 o
   4   1   7       65.35       59.54      1.14 o
   5   1   7        0.91        0.75      0.38 o
   6   1   7        0.25       -0.01      0.62 o
   7   1   7        0.61        1.25      0.85 o
  -8   2   7        1.80        1.83      0.79 o
  -7   2   7        4.81        6.50      0.72 o
  -6   2   7        4.05        4.86      0.56 o
  -5   2   7       48.70       49.06      0.99 o
  -4   2   7       60.66       56.24      0.91 o
  -3   2   7        0.72        0.79      0.14 o
  -2   2   7       16.35       17.47      0.35 o
  -1   2   7       13.90       16.22      0.36 o
   0   2   7       30.22       28.16      0.56 o
   1   2   7        9.87        9.52      0.32 o
   2   2   7       31.60       31.35      0.64 o
   3   2   7       31.05       28.32      0.91 o
   4   2   7        0.09       -0.10      0.25 o
   5   2   7       12.67       13.56      0.80 o
   6   2   7        5.32        6.45      1.05 o
  -8   3   7        4.21        4.62      1.32 o
  -7   3   7        3.04        1.66      0.57 o
  -6   3   7        2.62        2.92      0.72 o
  -5   3   7        3.59        2.75      0.34 o
  -4   3   7       13.35       13.52      0.61 o
  -3   3   7        8.19        9.12      0.30 o
  -2   3   7       16.61       14.33      0.59 o
  -1   3   7      101.71       93.83      1.26 o
   0   3   7        3.69        4.38      0.25 o
   1   3   7       10.24        9.89      0.39 o
   2   3   7        2.72        2.19      0.32 o
   3   3   7       19.57       16.57      0.66 o
   4   3   7        2.07        1.26      0.33 o
   5   3   7       16.64       20.86      1.16 o
   6   3   7        2.13        4.07      1.27 o
  -8   4   7        0.05       -1.10      1.32 o
  -7   4   7        0.04        0.41      0.51 o
  -6   4   7        5.95        6.37      1.02 o
  -5   4   7       30.84       29.33      1.05 o
  -4   4   7        3.17        1.76      0.40 o
  -3   4   7       28.03       26.48      0.77 o
  -2   4   7       24.26       24.28      0.78 o
  -1   4   7       41.25       42.00      0.95 o
   0   4   7      113.27      110.83      1.97 o
   1   4   7       52.22       49.66      1.18 o
   2   4   7       78.36       64.48      1.65 o
   3   4   7        0.45        0.50      0.38 o
   4   4   7        2.83        2.73      0.48 o
   5   4   7        0.07        0.47      0.44 o
  -7   5   7        1.59        2.43      0.81 o
  -6   5   7        4.94        4.20      0.84 o
  -5   5   7        0.01       -0.10      0.43 o
  -4   5   7       14.17       13.54      0.69 o
  -3   5   7        0.19       -0.16      0.27 o
  -2   5   7        4.23        3.21      0.46 o
  -1   5   7      363.59      354.65      5.78 o
   0   5   7       18.02       17.79      0.82 o
   1   5   7        2.82        3.31      0.46 o
   2   5   7        5.22        4.59      0.53 o
   3   5   7        0.94        0.47      0.48 o
   4   5   7        0.11       -0.39      0.39 o
  -7   6   7        1.20        0.95      0.81 o
  -6   6   7        0.35        0.03      0.75 o
  -5   6   7        1.34        0.62      0.54 o
  -4   6   7        0.96        0.92      0.45 o
  -3   6   7        0.53       -0.27      0.32 o
  -2   6   7        7.77        9.53      0.67 o
  -1   6   7        3.79        5.24      0.56 o
   0   6   7        3.66        3.99      0.54 o
   1   6   7        0.11        0.11      0.44 o
   2   6   7        0.03       -0.16      0.38 o
   3   6   7        1.30        0.50      0.59 o
  -6   7   7        5.09        7.89      1.55 o
  -5   7   7        0.16        0.24      0.73 o
  -4   7   7        2.97        1.25      0.64 o
  -3   7   7        0.00       -0.01      0.50 o
  -2   7   7        0.01        0.88      0.50 o
  -1   7   7       30.42       25.87      1.27 o
   0   7   7        0.09        1.09      0.54 o
   1   7   7        2.93        2.53      0.55 o
   2   7   7        0.26        0.79      0.52 o
  -4   8   7        7.22        6.35      2.04 o
  -3   8   7        0.37        0.13      0.68 o
  -2   8   7        6.78        7.91      1.59 o
  -1   8   7        3.49        4.13      1.04 o
   0   8   7        1.82        1.77      0.80 o
  -1  -9   8        0.48        1.04      0.64 o
   0  -9   8        1.40        1.55      0.64 o
   1  -9   8        0.46        0.47      0.52 o
   2  -9   8        0.08        0.20      0.52 o
   3  -9   8        2.54        3.05      1.00 o
   4  -9   8        1.32        2.32      1.34 o
   5  -9   8        0.05        1.79      1.27 o
  -3  -8   8        0.35        0.94      0.50 o
  -2  -8   8        0.27        0.39      0.42 o
  -1  -8   8        0.16        0.43      0.43 o
   0  -8   8        1.84        1.13      0.52 o
   1  -8   8        3.91        3.43      0.61 o
   2  -8   8        0.80        0.67      0.40 o
   3  -8   8       97.86      101.09      2.23 o
   4  -8   8        1.40        1.09      0.57 o
   5  -8   8        3.00        2.70      0.89 o
   6  -8   8        0.30       -1.07      1.07 o
  -4  -7   8        0.07        0.18      0.46 o
  -3  -7   8        0.06        0.18      0.39 o
  -2  -7   8        0.42        0.40      0.38 o
  -1  -7   8        4.14        3.55      0.52 o
   0  -7   8       14.66       15.58      0.86 o
   1  -7   8       19.77       23.53      0.88 o
   2  -7   8      133.98      131.44      2.53 o
   3  -7   8       10.33       10.24      0.66 o
   4  -7   8        1.80        1.84      0.59 o
   5  -7   8        1.31        0.68      0.53 o
   6  -7   8        6.53        6.70      1.11 o
  -5  -6   8        0.17       -0.13      0.45 o
  -4  -6   8        6.82        8.16      0.64 o
  -3  -6   8        1.47        1.85      0.53 o
  -2  -6   8        2.83        3.13      0.39 o
  -1  -6   8       13.53       13.81      0.67 o
   0  -6   8        0.18        0.01      0.29 o
   1  -6   8       13.82       15.10      0.57 o
   2  -6   8        2.64        2.85      0.37 o
   3  -6   8        0.04        0.41      0.28 o
   4  -6   8        5.56        6.65      0.71 o
   5  -6   8        0.60        0.92      0.50 o
   6  -6   8        0.70        0.37      0.88 o
   7  -6   8        6.48        5.19      1.60 o
  -6  -5   8        0.75        1.50      0.87 o
  -5  -5   8        0.29       -0.37      0.37 o
  -4  -5   8        0.30        0.08      0.32 o
  -3  -5   8        1.37        1.72      0.34 o
  -2  -5   8        0.23        0.32      0.22 o
  -1  -5   8        1.15        1.33      0.29 o
   0  -5   8       19.67       18.84      0.53 o
   1  -5   8       13.67       14.92      0.67 o
   2  -5   8        5.17        5.13      0.33 o
   3  -5   8        0.77        0.55      0.28 o
   4  -5   8        7.58        7.13      0.69 o
   5  -5   8       64.89       63.93      2.14 o
   6  -5   8       30.30       32.47      1.49 o
   7  -5   8        2.90        2.33      1.38 o
  -6  -4   8        0.80        1.00      0.47 o
  -5  -4   8        0.14        0.13      0.34 o
  -4  -4   8        3.82        3.80      0.41 o
  -3  -4   8       12.52       11.77      0.55 o
  -2  -4   8      133.94      135.40      4.98 o
  -1  -4   8        7.06        9.03      0.33 o
   0  -4   8        2.75        2.74      0.18 o
   1  -4   8       86.06       90.75      1.32 o
   2  -4   8       13.92       13.08      0.49 o
   3  -4   8       37.14       37.90      0.90 o
   4  -4   8       35.26       29.59      1.47 o
   5  -4   8        8.38        6.50      0.88 o
   6  -4   8        4.26        2.21      0.75 o
   7  -4   8        3.29        2.14      1.25 o
  -7  -3   8        2.61        3.46      0.62 o
  -6  -3   8        0.06       -0.07      0.33 o
  -5  -3   8        0.52        0.72      0.29 o
  -4  -3   8        2.12        2.44      0.31 o
  -3  -3   8       85.06       80.04      1.50 o
  -2  -3   8      100.48       98.91      1.44 o
  -1  -3   8       17.40       18.01      0.54 o
   0  -3   8       56.61       56.73      0.85 o
   1  -3   8        8.38        9.28      0.25 o
   2  -3   8       92.57       98.38      1.59 o
   3  -3   8       22.30       21.21      0.68 o
   4  -3   8        9.02        9.06      0.60 o
   5  -3   8       37.76       38.76      1.70 o
   6  -3   8       77.47       76.23      3.54 o
   7  -3   8        0.51        0.68      0.98 o
  -7  -2   8        1.26        0.59      0.52 o
  -6  -2   8        2.40        2.12      0.43 o
  -5  -2   8        1.59        2.32      0.37 o
  -4  -2   8       37.78       39.72      0.99 o
  -3  -2   8        2.03        1.58      0.17 o
  -2  -2   8       11.46       12.44      0.38 o
  -1  -2   8       36.98       34.38      0.51 o
   0  -2   8       33.94       37.88      0.53 o
   1  -2   8       10.40       10.19      0.26 o
   2  -2   8        2.25        1.41      0.19 o
   3  -2   8      132.46      137.97      2.01 o
   4  -2   8        9.83        7.68      0.40 o
   5  -2   8        3.35        3.28      0.45 o
   6  -2   8        2.44        2.75      0.66 o
   7  -2   8        3.12        5.62      1.53 o
  -7  -1   8        0.04        0.08      0.49 o
  -6  -1   8        3.38        3.35      0.52 o
  -5  -1   8       20.67       23.23      0.79 o
  -4  -1   8       42.99       42.22      0.79 o
  -3  -1   8       89.05       88.12      1.46 o
  -2  -1   8        3.31        2.65      0.20 o
  -1  -1   8      112.91      128.04      4.12 o
   0  -1   8      156.13      162.18      2.97 o
   1  -1   8       18.23       16.71      0.35 o
   2  -1   8        4.89        2.67      0.24 o
   3  -1   8       88.43       80.76      1.15 o
   4  -1   8       69.34       68.83      1.27 o
   5  -1   8        1.66        1.23      0.55 o
   6  -1   8        2.92        2.46      0.65 o
   7  -1   8        0.75        0.09      1.00 o
  -8   0   8        0.00       -0.10      0.66 o
  -7   0   8        0.25       -0.13      0.43 o
  -6   0   8       22.92       26.23      1.05 o
  -5   0   8       20.77       18.24      0.79 o
  -4   0   8      535.98      546.71      6.74 o
  -3   0   8       79.91       74.77      1.15 o
  -2   0   8        1.15        1.19      0.14 o
  -1   0   8       16.66       14.18      0.30 o
   0   0   8      506.25      539.67      6.52 o
   1   0   8       17.11       21.64      0.43 o
   2   0   8       98.07       96.80      1.23 o
   3   0   8      139.12      136.63      1.61 o
   4   0   8       24.81       26.27      1.01 o
   5   0   8        8.08        8.38      0.71 o
   6   0   8       18.07       18.47      1.49 o
   7   0   8        0.00        1.02      1.22 o
  -8   1   8        0.54       -0.43      0.63 o
  -7   1   8       26.20       30.47      1.27 o
  -6   1   8        0.49        0.05      0.35 o
  -5   1   8        0.31        0.26      0.28 o
  -4   1   8        1.02        1.43      0.24 o
  -3   1   8       38.12       41.13      0.64 o
  -2   1   8      120.48      119.21      1.48 o
  -1   1   8      104.42       96.47      1.25 o
   0   1   8        0.06        0.24      0.15 o
   1   1   8      213.96      215.04      2.31 o
   2   1   8        0.14        0.25      0.16 o
   3   1   8       39.18       39.56      0.78 o
   4   1   8        6.59        7.34      0.44 o
   5   1   8        8.52       11.20      0.74 o
   6   1   8       10.58       13.49      1.30 o
   7   1   8        1.53        1.40      1.27 o
  -8   2   8        1.01        0.46      1.02 o
  -7   2   8        0.53        0.27      0.50 o
  -6   2   8        0.06       -0.11      0.35 o
  -5   2   8        0.69        1.22      0.30 o
  -4   2   8       22.01       20.89      0.55 o
  -3   2   8        6.58        5.78      0.29 o
  -2   2   8        0.75        0.27      0.10 o
  -1   2   8      211.05      207.26      2.36 o
   0   2   8        0.01        0.01      0.11 o
   1   2   8      104.84      107.08      1.53 o
   2   2   8       33.76       30.51      0.76 o
   3   2   8       16.81       12.42      0.55 o
   4   2   8       15.80       15.16      0.64 o
   5   2   8        4.28        4.74      0.70 o
   6   2   8        5.65        7.88      1.71 o
  -8   3   8        0.05        0.01      0.66 o
  -7   3   8        0.42        0.24      0.71 o
  -6   3   8        2.91        3.74      0.56 o
  -5   3   8       10.02       10.19      0.76 o
  -4   3   8        2.62        2.01      0.45 o
  -3   3   8       20.17       21.07      0.52 o
  -2   3   8       62.10       58.27      0.95 o
  -1   3   8      122.07      113.91      1.62 o
   0   3   8      108.75      106.43      1.44 o
   1   3   8        6.15        7.18      0.40 o
   2   3   8       11.01       10.66      0.62 o
   3   3   8        0.54        0.24      0.28 o
   4   3   8        0.66        0.47      0.42 o
   5   3   8        1.54        1.14      0.59 o
  -7   4   8        0.03        0.03      0.47 o
  -6   4   8        0.09       -0.58      0.60 o
  -5   4   8       11.87       11.79      0.95 o
  -4   4   8        7.91        5.53      1.17 o
  -3   4   8       27.84       28.46      0.92 o
  -2   4   8      206.67      201.24      3.48 o
  -1   4   8       75.38       77.86      1.72 o
   0   4   8       50.82       51.42      1.44 o
   1   4   8        9.24        9.50      0.61 o
   2   4   8        3.36        3.56      0.42 o
   3   4   8       40.49       32.37      1.07 o
   4   4   8        0.17        0.27      0.39 o
   5   4   8        0.09       -0.06      0.77 o
  -7   5   8        0.43       -0.11      0.83 o
  -6   5   8        9.32        8.83      0.82 o
  -5   5   8        1.66        0.61      0.53 o
  -4   5   8        0.10        0.94      0.42 o
  -3   5   8       15.04       14.86      0.73 o
  -2   5   8       34.38       32.72      1.07 o
  -1   5   8      166.58      162.45      3.06 o
   0   5   8       29.20       28.42      1.03 o
   1   5   8        0.84        1.36      0.40 o
   2   5   8        6.55        6.11      0.64 o
   3   5   8        0.56        0.43      0.51 o
   4   5   8        0.12       -0.14      0.51 o
  -6   6   8        0.22        1.39      0.93 o
  -5   6   8        2.43        1.69      0.79 o
  -4   6   8       36.78       35.65      1.66 o
  -3   6   8        0.21        0.23      0.41 o
  -2   6   8        0.00        0.35      0.43 o
  -1   6   8        4.04        5.21      0.58 o
   0   6   8        6.28        6.41      0.65 o
   1   6   8        4.52        4.35      0.71 o
   2   6   8        1.25        1.05      0.52 o
   3   6   8        1.05        0.70      0.93 o
  -5   7   8        5.76        9.09      1.56 o
  -4   7   8        1.08        0.11      0.61 o
  -3   7   8        0.92        2.28      0.73 o
  -2   7   8        0.00        0.17      0.60 o
  -1   7   8        0.13       -0.47      0.86 o
   0   7   8        2.84        2.60      0.91 o
   1   7   8        9.32        9.09      1.68 o
  -3   8   8        1.16        1.72      0.77 o
  -2   8   8        4.48        5.95      1.10 o
  -1   8   8        0.15       -0.24      0.70 o
  -1  -9   9        2.12        1.45      0.67 o
   0  -9   9        3.88        3.67      0.73 o
   1  -9   9        0.37        0.58      0.59 o
   2  -9   9        0.73        0.51      0.77 o
   3  -9   9        7.04        6.36      1.16 o
   4  -9   9        0.32        0.81      1.20 o
  -2  -8   9        1.60        1.95      0.47 o
  -1  -8   9        0.10        0.03      0.47 o
   0  -8   9        0.51        0.35      0.55 o
   1  -8   9        0.16        0.61      0.64 o
   2  -8   9       11.29       12.86      1.04 o
   3  -8   9        2.23        3.05      0.66 o
   4  -8   9        0.11        0.34      0.57 o
   5  -8   9        2.41        3.10      1.35 o
   6  -8   9        0.64        1.03      1.41 o
  -4  -7   9        0.27        0.42      0.46 o
  -3  -7   9        1.00        1.80      0.44 o
  -2  -7   9        1.22        0.83      0.39 o
  -1  -7   9        0.82        0.26      0.39 o
   0  -7   9        1.99        1.39      0.45 o
   1  -7   9        2.48        2.41      0.41 o
   2  -7   9       28.29       32.76      1.05 o
   3  -7   9        0.32       -0.24      0.43 o
   4  -7   9        0.17       -0.41      0.41 o
   5  -7   9        0.01        0.14      0.55 o
   6  -7   9        1.23        1.23      1.22 o
  -5  -6   9        0.15        0.37      0.44 o
  -4  -6   9        3.70        3.80      0.64 o
  -3  -6   9        3.12        4.16      0.45 o
  -2  -6   9        0.08       -0.03      0.26 o
  -1  -6   9        0.24        0.57      0.35 o
   0  -6   9        0.91        1.06      0.31 o
   1  -6   9        0.33        0.12      0.23 o
   2  -6   9        1.51        1.66      0.36 o
   3  -6   9        7.49        7.21      1.05 o
   4  -6   9        0.13       -0.37      0.39 o
   5  -6   9        4.11        4.23      1.37 o
   6  -6   9        0.22        0.54      0.59 o
   7  -6   9        2.15        2.27      1.25 o
  -5  -5   9        0.06       -0.25      0.37 o
  -4  -5   9        0.78        0.90      0.39 o
  -3  -5   9       16.50       17.18      0.65 o
  -2  -5   9        0.41        0.26      0.28 o
  -1  -5   9        1.79        1.40      0.29 o
   0  -5   9        0.72        0.72      0.22 o
   1  -5   9       34.03       37.05      0.82 o
   2  -5   9       14.06       15.17      0.62 o
   3  -5   9        0.33        0.51      0.30 o
   4  -5   9       37.60       34.96      1.34 o
   5  -5   9        4.26        7.12      0.77 o
   6  -5   9       54.53       53.80      1.95 o
   7  -5   9       22.19       19.59      2.43 o
  -6  -4   9        1.29        1.46      0.46 o
  -5  -4   9        1.46        1.06      0.37 o
  -4  -4   9        2.11        2.24      0.32 o
  -3  -4   9        0.15       -0.28      0.28 o
  -2  -4   9       22.83       21.73      0.72 o
  -1  -4   9        7.93        7.28      0.34 o
   0  -4   9        7.71        9.31      0.44 o
   1  -4   9       50.51       55.67      1.15 o
   2  -4   9       22.79       24.04      0.51 o
   3  -4   9      142.09      140.58      3.44 o
   4  -4   9       55.77       54.55      2.08 o
   5  -4   9       27.69       25.26      2.03 o
   6  -4   9       17.58       19.87      1.51 o
   7  -4   9        0.77        1.37      1.25 o
  -7  -3   9        0.28        0.21      0.76 o
  -6  -3   9        0.16        0.04      0.33 o
  -5  -3   9        0.66        0.33      0.27 o
  -4  -3   9       28.55       30.42      0.73 o
  -3  -3   9       16.54       13.81      0.59 o
  -2  -3   9        5.64        4.75      0.25 o
  -1  -3   9       69.74       73.99      1.19 o
   0  -3   9      272.75      284.95      3.82 o
   1  -3   9       34.74       40.47      0.64 o
   2  -3   9        1.20        1.20      0.18 o
   3  -3   9       12.68       12.32      0.49 o
   4  -3   9        0.58        0.39      0.39 o
   5  -3   9        0.33        0.16      0.41 o
   6  -3   9        3.00        3.98      0.90 o
   7  -3   9        1.49        2.88      1.30 o
  -7  -2   9        0.14       -0.29      0.47 o
  -6  -2   9        1.72        1.22      0.38 o
  -5  -2   9        0.37        0.12      0.26 o
  -4  -2   9       57.16       58.16      1.38 o
  -3  -2   9       77.13       79.50      1.22 o
  -2  -2   9        7.81        9.09      0.33 o
  -1  -2   9       42.52       40.31      0.57 o
   0  -2   9       88.92       87.28      1.42 o
   1  -2   9        7.53        7.37      0.23 o
   2  -2   9      103.94      108.92      1.58 o
   3  -2   9       21.54       23.46      0.56 o
   4  -2   9       69.89       65.17      1.51 o
   5  -2   9        6.21        9.24      0.71 o
   6  -2   9        0.31       -0.57      0.57 o
   7  -2   9        6.15        8.81      1.79 o
  -7  -1   9        0.02        0.26      0.47 o
  -6  -1   9        0.02       -0.15      0.30 o
  -5  -1   9        0.09       -0.15      0.22 o
  -4  -1   9       42.56       43.57      1.29 o
  -3  -1   9        0.39        0.38      0.22 o
  -2  -1   9       28.69       29.75      0.59 o
  -1  -1   9      359.78      381.66      7.89 o
   0  -1   9       49.23       52.03      0.82 o
   1  -1   9       36.48       34.79      0.55 o
   2  -1   9       23.65       26.28      0.58 o
   3  -1   9      211.35      204.08      2.62 o
   4  -1   9      171.28      172.12      3.12 o
   5  -1   9        0.33        0.04      0.33 o
   6  -1   9        4.44        5.15      1.13 o
   7  -1   9        0.29        0.83      1.08 o
  -7   0   9        0.65        0.50      0.40 o
  -6   0   9        1.74        1.58      0.44 o
  -5   0   9        0.86        0.61      0.28 o
  -4   0   9        7.19        6.80      0.51 o
  -3   0   9      130.97      129.57      2.01 o
  -2   0   9       82.01       80.69      1.19 o
  -1   0   9       17.70       17.89      0.36 o
   0   0   9       14.90       19.72      0.75 o
   1   0   9       16.95       17.78      0.41 o
   2   0   9       77.68       77.07      1.16 o
   3   0   9       47.03       50.26      0.87 o
   4   0   9        9.07        7.82      0.56 o
   5   0   9        2.82        2.78      0.55 o
   6   0   9        0.49        0.35      0.91 o
   7   0   9        1.46        0.01      1.19 o
  -8   1   9        1.35        1.41      1.25 o
  -7   1   9        0.00        0.16      0.45 o
  -6   1   9        3.41        3.50      0.49 o
  -5   1   9        8.15        8.00      0.52 o
  -4   1   9        3.24        3.15      0.28 o
  -3   1   9       14.44       13.82      0.47 o
  -2   1   9        4.33        4.90      0.20 o
  -1   1   9        1.03        1.00      0.15 o
   0   1   9       33.11       30.31      0.55 o
   1   1   9       64.91       63.38      0.93 o
   2   1   9        1.14        1.41      0.21 o
   3   1   9       42.08       34.06      0.85 o
   4   1   9        9.37        8.75      0.48 o
   5   1   9        0.35       -0.13      0.50 o
   6   1   9        5.86        7.33      1.67 o
  -7   2   9        2.35        2.74      0.55 o
  -6   2   9        4.07        4.40      0.54 o
  -5   2   9        6.76        6.84      0.45 o
  -4   2   9        0.02        0.16      0.18 o
  -3   2   9       84.29       80.56      1.08 o
  -2   2   9       65.18       60.91      0.84 o
  -1   2   9       23.37       21.23      0.47 o
   0   2   9       83.32       76.74      1.10 o
   1   2   9        0.31        0.35      0.15 o
   2   2   9      103.32       81.09      1.75 o
   3   2   9       35.54       28.75      0.83 o
   4   2   9       14.18       13.67      0.70 o
   5   2   9        0.45       -0.04      0.61 o
   6   2   9        0.41        1.81      1.27 o
  -7   3   9        0.31       -0.09      0.67 o
  -6   3   9        0.07       -0.34      0.34 o
  -5   3   9        5.68        5.20      0.46 o
  -4   3   9       17.74       14.76      0.80 o
  -3   3   9       67.78       65.20      1.37 o
  -2   3   9       37.76       33.75      0.92 o
  -1   3   9      932.69      896.15     10.81 o
   0   3   9      125.62      126.35      2.14 o
   1   3   9        6.58       10.08      0.74 o
   2   3   9       10.90        9.90      0.62 o
   3   3   9        5.04        4.65      0.57 o
   4   3   9        1.23        1.73      0.50 o
   5   3   9        2.97        3.51      0.92 o
  -7   4   9        8.35        8.77      0.85 o
  -6   4   9        3.21        2.25      0.53 o
  -5   4   9        0.36        0.80      0.39 o
  -4   4   9       29.08       26.76      2.33 o
  -3   4   9       27.14       24.99      1.25 o
  -2   4   9      127.72      123.72      2.40 o
  -1   4   9       35.99       39.88      1.14 o
   0   4   9        0.50        1.04      0.35 o
   1   4   9        2.57        1.87      0.41 o
   2   4   9        4.75        2.91      0.47 o
   3   4   9        1.85        1.22      0.44 o
   4   4   9        0.23        1.05      0.53 o
  -7   5   9        0.00        0.30      0.70 o
  -6   5   9        0.00       -0.44      0.44 o
  -5   5   9        1.92        2.41      0.64 o
  -4   5   9        3.71        3.54      0.72 o
  -3   5   9        0.30        0.72      0.39 o
  -2   5   9       14.71       16.38      0.92 o
  -1   5   9        0.08       -0.36      0.37 o
   0   5   9       55.27       51.45      1.72 o
   1   5   9        0.41       -0.14      0.41 o
   2   5   9        0.60        0.05      0.43 o
   3   5   9        3.61        5.01      0.73 o
   4   5   9        0.00        0.08      0.52 o
  -6   6   9        1.08        1.35      0.94 o
  -5   6   9        0.01        0.50      0.57 o
  -4   6   9        0.33       -0.12      0.44 o
  -3   6   9       13.90       13.80      1.03 o
  -2   6   9        1.15        0.81      0.64 o
  -1   6   9        1.72        2.34      0.58 o
   0   6   9        7.32        7.57      0.85 o
   1   6   9        0.39        0.70      1.19 o
   2   6   9        2.76        3.66      0.69 o
  -5   7   9        3.69        6.03      1.38 o
  -4   7   9        0.37       -0.46      0.57 o
  -3   7   9        5.80        9.56      1.13 o
  -2   7   9        0.11        0.07      0.60 o
  -1   7   9        6.10        5.94      1.61 o
   0   7   9        7.33        8.45      1.17 o
   1   7   9        0.37       -0.03      0.83 o
   0  -9  10        0.90        1.14      0.81 o
   1  -9  10        8.26        8.85      0.87 o
   2  -9  10       10.20        9.98      1.28 o
   3  -9  10        3.14        4.10      1.06 o
   4  -9  10        1.44        0.83      0.94 o
  -2  -8  10        0.07        0.86      0.58 o
  -1  -8  10        1.44        0.60      0.51 o
   0  -8  10        4.58        5.29      0.69 o
   1  -8  10        9.45        9.49      0.79 o
   2  -8  10        0.83        0.46      0.51 o
   3  -8  10        2.09        1.19      0.59 o
   4  -8  10        1.49        1.09      0.88 o
   5  -8  10        1.92        2.49      0.95 o
  -3  -7  10        0.06       -0.46      0.47 o
  -2  -7  10        3.54        4.64      0.65 o
  -1  -7  10        0.30        0.27      0.41 o
   0  -7  10        0.02       -0.19      0.33 o
   1  -7  10        1.39        1.79      0.64 o
   2  -7  10        0.47        0.28      0.32 o
   3  -7  10        0.01        0.09      0.44 o
   4  -7  10        3.13        2.86      0.91 o
   5  -7  10        1.64        0.73      0.59 o
   6  -7  10       27.68       27.86      2.82 o
  -4  -6  10        0.07       -0.31      0.46 o
  -3  -6  10        1.04        1.29      0.48 o
  -2  -6  10        0.85        0.48      0.44 o
  -1  -6  10        0.31        0.02      0.33 o
   0  -6  10        1.15        1.43      0.37 o
   1  -6  10        1.96        2.35      0.31 o
   2  -6  10        0.80        0.52      0.27 o
   3  -6  10        8.00        6.50      0.67 o
   4  -6  10        0.45        0.11      0.49 o
   5  -6  10        2.19        0.85      0.53 o
   6  -6  10        6.00        6.48      0.90 o
  -5  -5  10        0.02        0.05      0.54 o
  -4  -5  10        0.68        0.53      0.46 o
  -3  -5  10       21.64       19.46      0.97 o
  -2  -5  10        6.22        5.66      0.50 o
  -1  -5  10        1.87        1.61      0.30 o
   0  -5  10       18.75       16.89      0.55 o
   1  -5  10        0.06        0.06      0.29 o
   2  -5  10       10.67       11.13      0.43 o
   3  -5  10        2.54        1.54      0.43 o
   4  -5  10       42.39       37.34      1.41 o
   5  -5  10        1.58        2.22      0.58 o
   6  -5  10        6.25        6.86      0.87 o
   7  -5  10        3.44        6.84      1.65 o
  -6  -4  10        0.17       -0.54      0.54 o
  -5  -4  10        0.87        1.22      0.54 o
  -4  -4  10       31.46       29.73      1.19 o
  -3  -4  10        0.00        0.45      0.32 o
  -2  -4  10        0.00       -0.05      0.23 o
  -1  -4  10        6.49        6.13      0.32 o
   0  -4  10       86.26       92.97      1.36 o
   1  -4  10       39.74       39.37      0.72 o
   2  -4  10        0.16        0.14      0.13 o
   3  -4  10        8.60        9.26      0.56 o
   4  -4  10        3.49        3.13      0.65 o
   5  -4  10        0.70        0.05      0.53 o
   6  -4  10        0.89        1.10      0.71 o
   7  -4  10        2.84        0.09      1.19 o
  -6  -3  10        1.48        1.61      0.32 o
  -5  -3  10        0.74        0.62      0.40 o
  -4  -3  10       19.61       19.68      0.73 o
  -3  -3  10       50.19       49.56      1.24 o
  -2  -3  10       16.98       16.84      0.50 o
  -1  -3  10       38.83       40.56      0.67 o
   0  -3  10       91.54       89.06      1.23 o
   1  -3  10        9.52        8.31      0.31 o
   2  -3  10        8.28        9.73      0.41 o
   3  -3  10        3.91        3.17      0.36 o
   4  -3  10        1.19        0.95      0.37 o
   5  -3  10        4.29        5.41      0.86 o
   6  -3  10        4.84        5.50      0.99 o
   7  -3  10        0.01       -0.93      0.93 o
  -7  -2  10        0.05       -0.19      0.42 o
  -6  -2  10        3.22        3.12      0.42 o
  -5  -2  10        5.11        4.57      0.58 o
  -4  -2  10      100.98      104.76      2.07 o
  -3  -2  10      219.34      224.93      3.28 o
  -2  -2  10       23.27       24.50      0.55 o
  -1  -2  10        9.22        9.28      0.50 o
   0  -2  10       48.36       55.54      0.89 o
   1  -2  10        0.90        0.79      0.14 o
   2  -2  10       30.87       30.75      0.72 o
   3  -2  10       57.11       59.15      1.20 o
   4  -2  10       20.77       20.87      0.95 o
   5  -2  10        1.11        0.85      0.45 o
   6  -2  10        9.45       11.25      1.37 o
   7  -2  10        0.04        1.66      1.30 o
  -7  -1  10        7.27        8.80      0.69 o
  -6  -1  10        2.94        3.54      0.47 o
  -5  -1  10        0.36        0.13      0.35 o
  -4  -1  10        4.12        4.31      0.45 o
  -3  -1  10        2.03        1.68      0.24 o
  -2  -1  10        1.41        0.94      0.15 o
  -1  -1  10      500.05      502.67     10.85 o
   0  -1  10       27.46       30.00      0.55 o
   1  -1  10        1.35        1.21      0.15 o
   2  -1  10      101.52      101.16      1.64 o
   3  -1  10      120.30      121.96      2.06 o
   4  -1  10       10.72       10.94      0.76 o
   5  -1  10        0.41        0.26      0.41 o
   6  -1  10        0.49        1.95      1.29 o
   7  -1  10        7.73        7.34      1.78 o
  -7   0  10        0.01        0.39      0.39 o
  -6   0  10        0.07        0.08      0.32 o
  -5   0  10       10.19       10.42      0.83 o
  -4   0  10       19.32       19.11      1.19 o
  -3   0  10        0.40        0.41      0.20 o
  -2   0  10        6.06        6.83      0.25 o
  -1   0  10       14.84       13.99      0.32 o
   0   0  10      104.54       99.68      1.40 o
   1   0  10       36.89       40.85      0.76 o
   2   0  10        0.66        0.70      0.20 o
   3   0  10       72.11       62.03      1.02 o
   4   0  10       31.71       30.25      1.23 o
   5   0  10        9.76       10.82      0.86 o
   6   0  10        5.06        4.49      1.46 o
  -7   1  10        0.11       -0.40      0.40 o
  -6   1  10        0.56        0.68      0.37 o
  -5   1  10        2.16        1.96      0.30 o
  -4   1  10        5.55        4.25      0.38 o
  -3   1  10        0.03        0.18      0.18 o
  -2   1  10       15.53       16.46      0.37 o
  -1   1  10       13.12       11.60      0.36 o
   0   1  10       80.10       74.28      1.18 o
   1   1  10        0.01        0.11      0.12 o
   2   1  10       11.37        9.93      0.69 o
   3   1  10        1.97        2.23      0.33 o
   4   1  10        0.78        0.74      0.44 o
   5   1  10        4.45        6.23      1.09 o
   6   1  10        5.70        6.55      1.66 o
  -7   2  10        0.06        0.39      0.45 o
  -6   2  10        1.09        1.11      0.66 o
  -5   2  10        0.07       -0.02      0.26 o
  -4   2  10        0.10       -0.20      0.20 o
  -3   2  10        2.53        3.35      0.49 o
  -2   2  10       55.73       55.28      0.96 o
  -1   2  10       19.69       19.49      0.61 o
   0   2  10      171.52      177.24      2.27 o
   1   2  10        7.27        7.39      0.38 o
   2   2  10        1.67        0.65      0.48 o
   3   2  10       57.81       45.43      1.31 o
   4   2  10        0.14        1.29      0.51 o
   5   2  10        0.81        1.16      1.19 o
  -7   3  10        0.09       -0.55      0.55 o
  -6   3  10       13.95       14.79      1.59 o
  -5   3  10        3.51        3.19      0.41 o
  -4   3  10        1.22        0.29      0.28 o
  -3   3  10       33.15       37.26      1.21 o
  -2   3  10        0.28        0.09      0.21 o
  -1   3  10        3.32        3.08      0.33 o
   0   3  10      287.46      283.00      4.77 o
   1   3  10       84.85       71.52      1.97 o
   2   3  10       52.19       48.69      1.64 o
   3   3  10        0.07        0.06      0.32 o
   4   3  10        0.02        0.35      0.63 o
   5   3  10        0.62        1.85      0.87 o
  -7   4  10        0.48        2.05      0.60 o
  -6   4  10        6.73        8.26      0.76 o
  -5   4  10        2.59        3.54      0.75 o
  -4   4  10       16.22       15.06      1.07 o
  -3   4  10        5.97        5.12      0.57 o
  -2   4  10       24.77       21.33      1.18 o
  -1   4  10        1.70        1.15      0.41 o
   0   4  10        4.22        5.19      1.09 o
   1   4  10        3.40        4.02      0.59 o
   2   4  10        4.57        3.90      0.89 o
   3   4  10        3.98        3.64      0.55 o
   4   4  10        0.93        0.33      0.75 o
  -6   5  10        3.72        5.60      0.80 o
  -5   5  10        2.10        1.30      0.59 o
  -4   5  10        0.46        0.82      0.45 o
  -3   5  10        0.00        0.01      0.37 o
  -2   5  10        2.74        2.90      0.52 o
  -1   5  10        2.73        2.02      0.50 o
   0   5  10        0.37        0.04      0.57 o
   1   5  10       21.42       23.66      1.23 o
   2   5  10        2.81        2.28      0.60 o
   3   5  10       10.96       14.26      1.36 o
  -6   6  10        2.58        5.15      1.65 o
  -5   6  10        0.18        0.33      0.63 o
  -4   6  10        0.03       -0.13      0.66 o
  -3   6  10        4.80        5.66      0.73 o
  -2   6  10        0.44        0.18      0.47 o
  -1   6  10        0.98        1.27      0.80 o
   0   6  10       47.32       51.68      2.05 o
   1   6  10        0.68        0.44      0.69 o
   2   6  10        2.31        3.01      0.70 o
  -4   7  10        0.00        0.35      0.70 o
  -3   7  10       10.04       13.75      1.35 o
  -2   7  10        3.57        3.56      1.04 o
  -1   7  10        3.91        3.71      1.20 o
   0   7  10        1.51        1.87      0.94 o
   0  -9  11        0.78        1.29      0.61 o
   1  -9  11        1.56        1.79      0.90 o
   2  -9  11        8.19        8.30      1.24 o
   3  -9  11        0.26       -0.77      0.77 o
  -2  -8  11        0.45        1.00      0.93 o
  -1  -8  11        0.03        0.11      0.48 o
   0  -8  11        1.13        1.49      0.51 o
   1  -8  11       13.37       11.66      1.36 o
   2  -8  11        0.80        0.85      0.54 o
   3  -8  11        0.00       -0.43      0.50 o
   4  -8  11        0.88        0.70      0.60 o
   5  -8  11        2.13        1.56      1.04 o
  -3  -7  11        1.46        1.29      0.57 o
  -2  -7  11        0.13        0.01      0.45 o
  -1  -7  11        0.37        0.47      0.43 o
   0  -7  11        2.71        2.48      0.63 o
   1  -7  11        3.70        2.26      0.40 o
   2  -7  11        0.04        0.13      0.51 o
   3  -7  11        1.94        1.29      0.80 o
   4  -7  11        1.46        1.62      0.73 o
   5  -7  11        0.75        1.79      0.68 o
   6  -7  11        1.04       -0.20      1.27 o
  -4  -6  11        0.42        0.31      0.50 o
  -3  -6  11        0.49       -0.15      0.61 o
  -2  -6  11        0.19       -0.06      0.38 o
  -1  -6  11        2.49        2.04      0.45 o
   0  -6  11        0.16        0.12      0.27 o
   1  -6  11        3.70        2.43      0.32 o
   2  -6  11        0.77        0.52      0.37 o
   3  -6  11       34.21       33.20      1.29 o
   4  -6  11       34.79       32.08      2.93 o
   5  -6  11        1.01       -0.37      0.51 o
   6  -6  11        9.96       11.01      1.37 o
  -5  -5  11        0.07       -0.14      0.50 o
  -4  -5  11        5.16        5.29      1.07 o
  -3  -5  11        0.21        0.18      0.40 o
  -2  -5  11       12.93       13.38      0.87 o
  -1  -5  11        0.01        0.00      0.24 o
   0  -5  11       93.85       94.85      1.60 o
   1  -5  11       31.03       32.25      0.76 o
   2  -5  11        1.01        1.07      0.31 o
   3  -5  11       26.83       25.12      1.40 o
   4  -5  11        7.06        6.04      0.70 o
   5  -5  11        0.20        0.84      0.49 o
   6  -5  11        1.35        2.41      0.69 o
   7  -5  11        0.02       -1.05      1.05 o
  -6  -4  11        0.12        1.06      0.63 o
  -5  -4  11        0.55        0.68      0.51 o
  -4  -4  11        1.28        0.45      0.43 o
  -3  -4  11      126.11      126.63      2.80 o
  -2  -4  11       13.54       13.85      0.58 o
  -1  -4  11        1.44        1.54      0.26 o
   0  -4  11        2.11        3.65      0.23 o
   1  -4  11        2.58        2.15      0.28 o
   2  -4  11        4.69        4.88      0.40 o
   3  -4  11        7.71        9.12      0.62 o
   4  -4  11        3.87        1.87      0.60 o
   5  -4  11       16.33       15.88      1.27 o
   6  -4  11        0.00       -0.59      0.59 o
   7  -4  11        4.06        4.56      1.62 o
  -6  -3  11        1.27        1.87      0.59 o
  -5  -3  11        0.98        1.07      0.41 o
  -4  -3  11        0.02       -0.31      0.31 o
  -3  -3  11        2.39        3.01      0.38 o
  -2  -3  11        0.14        0.06      0.19 o
  -1  -3  11        1.60        1.44      0.20 o
   0  -3  11       10.58        9.76      0.28 o
   1  -3  11       61.77       63.19      1.02 o
   2  -3  11       24.82       25.11      0.81 o
   3  -3  11       23.81       21.02      0.76 o
   4  -3  11        2.98        2.37      0.47 o
   5  -3  11        1.82        2.18      0.51 o
   6  -3  11        0.01        0.03      0.69 o
   7  -3  11        2.67        2.52      1.35 o
  -7  -2  11        0.00        0.13      0.80 o
  -6  -2  11        0.17        0.34      0.66 o
  -5  -2  11        0.38        0.96      0.53 o
  -4  -2  11        0.19        0.28      0.34 o
  -3  -2  11       45.78       46.44      1.07 o
  -2  -2  11        1.87        2.25      0.18 o
  -1  -2  11        1.75        2.35      0.44 o
   0  -2  11        5.18        5.24      0.24 o
   1  -2  11        7.62        7.16      0.30 o
   2  -2  11      216.08      218.67      3.24 o
   3  -2  11      111.01      116.38      2.26 o
   4  -2  11       11.16       11.39      0.96 o
   5  -2  11        0.95        0.07      0.74 o
   6  -2  11        0.20        0.61      0.87 o
   7  -2  11        2.15        2.96      1.49 o
  -7  -1  11        0.05       -0.43      0.73 o
  -6  -1  11        0.42        0.44      0.48 o
  -5  -1  11        9.96        9.02      1.83 o
  -4  -1  11        0.10        0.16      0.29 o
  -3  -1  11        0.08        0.22      0.17 o
  -2  -1  11        0.16        0.04      0.15 o
  -1  -1  11       35.30       33.45      1.04 o
   0  -1  11        1.35        1.67      0.15 o
   1  -1  11        4.15        4.44      0.24 o
   2  -1  11       90.80       90.50      1.59 o
   3  -1  11       31.26       29.91      0.96 o
   4  -1  11        8.61        8.44      0.72 o
   5  -1  11        1.63        1.54      0.53 o
   6  -1  11        9.96       11.33      1.31 o
  -7   0  11        0.79        1.09      0.57 o
  -6   0  11        1.42        1.44      0.59 o
  -5   0  11        2.52        1.63      0.52 o
  -4   0  11        3.61        2.84      0.35 o
  -3   0  11        6.18        6.66      0.33 o
  -2   0  11       87.53       80.00      1.31 o
  -1   0  11        0.01       -0.05      0.11 o
   0   0  11       21.97       20.62      0.47 o
   1   0  11       75.03       72.96      1.18 o
   2   0  11       68.29       63.58      1.44 o
   3   0  11       97.02       88.04      2.24 o
   4   0  11       15.99       13.78      0.89 o
   5   0  11        0.52       -0.15      0.51 o
   6   0  11        0.30        0.51      0.98 o
  -7   1  11        1.41        0.79      0.64 o
  -6   1  11        0.81        0.48      0.55 o
  -5   1  11        4.41        4.30      0.63 o
  -4   1  11       11.04        9.65      0.53 o
  -3   1  11       20.87       17.47      0.63 o
  -2   1  11       73.56       68.51      1.23 o
  -1   1  11       64.65       61.79      1.14 o
   0   1  11      472.45      461.23      6.39 o
   1   1  11      173.92      185.60      3.24 o
   2   1  11        0.00       -0.27      0.33 o
   3   1  11        0.34        0.95      0.41 o
   4   1  11       10.76       10.73      0.87 o
   5   1  11       12.56       13.64      1.04 o
   6   1  11        1.29        1.57      1.30 o
  -7   2  11        3.54        3.35      0.52 o
  -6   2  11        0.03        0.20      0.35 o
  -5   2  11        2.07        1.65      0.48 o
  -4   2  11       23.22       22.75      0.83 o
  -3   2  11      137.87      128.25      2.40 o
  -2   2  11      179.47      184.84      3.20 o
  -1   2  11       24.54       20.75      1.04 o
   0   2  11        0.10        0.04      0.29 o
   1   2  11        0.18       -0.16      0.39 o
   2   2  11        1.54        0.96      0.41 o
   3   2  11        0.23        0.35      0.31 o
   4   2  11       11.36       10.47      0.91 o
   5   2  11        6.00        5.76      1.04 o
  -7   3  11        0.24       -0.44      0.44 o
  -6   3  11        0.01       -0.33      0.37 o
  -5   3  11        6.35        5.62      0.50 o
  -4   3  11        0.11       -0.24      0.24 o
  -3   3  11       65.86       61.32      1.33 o
  -2   3  11        1.00        1.29      0.23 o
  -1   3  11       14.10       14.28      0.69 o
   0   3  11       33.68       31.72      1.20 o
   1   3  11        1.58        1.15      0.58 o
   2   3  11        0.28        0.67      0.42 o
   3   3  11        0.54        1.03      0.40 o
   4   3  11        2.77        2.81      0.86 o
  -6   4  11        3.32        6.32      1.04 o
  -5   4  11        2.17        1.51      0.77 o
  -4   4  11        0.42        1.02      0.38 o
  -3   4  11       21.59       18.81      0.94 o
  -2   4  11        7.76        8.71      0.85 o
  -1   4  11        6.89        5.66      0.62 o
   0   4  11        0.47       -0.32      0.37 o
   1   4  11        0.00       -0.16      0.40 o
   2   4  11        0.18       -0.34      0.34 o
   3   4  11        0.00       -0.23      0.46 o
   4   4  11        9.20       11.37      1.39 o
  -6   5  11        0.17        0.82      0.55 o
  -5   5  11        0.88        0.72      0.48 o
  -4   5  11        0.46        0.76      0.46 o
  -3   5  11        0.33        0.75      0.45 o
  -2   5  11        2.70        2.69      0.57 o
  -1   5  11       25.31       25.89      1.25 o
   0   5  11        9.77       11.03      0.91 o
   1   5  11        1.31        1.74      0.90 o
   2   5  11        1.09        1.36      0.54 o
   3   5  11        0.56        1.35      0.62 o
  -5   6  11        0.18        0.29      0.62 o
  -4   6  11        2.68        3.44      0.87 o
  -3   6  11        0.15        1.35      0.53 o
  -2   6  11        2.04        1.98      0.61 o
  -1   6  11        8.83        7.74      1.18 o
   0   6  11        0.15        0.05      0.68 o
   1   6  11        4.07        5.64      1.23 o
  -3   7  11        0.10        1.80      0.82 o
  -2   7  11        1.65        1.64      0.80 o
  -1   7  11        0.00        0.68      0.73 o
   1  -9  12        0.40        0.09      0.84 o
   2  -9  12        1.55        0.18      0.79 o
  -2  -8  12        0.08        0.95      0.60 o
  -1  -8  12        0.00        0.31      0.65 o
   0  -8  12        1.92        2.16      0.56 o
   1  -8  12        2.57        2.49      0.81 o
   2  -8  12        0.07       -0.31      0.64 o
   3  -8  12        3.31        3.16      0.71 o
   4  -8  12        3.03        1.72      0.86 o
  -3  -7  12        1.32        0.93      0.59 o
  -2  -7  12        0.14       -0.29      0.48 o
  -1  -7  12        0.01       -0.31      0.45 o
   0  -7  12        1.97        1.91      0.48 o
   1  -7  12        3.23        2.53      0.56 o
   2  -7  12        1.50        1.01      0.48 o
   3  -7  12        0.01       -0.17      0.45 o
   4  -7  12        5.73        5.57      0.77 o
   5  -7  12        0.15        0.69      0.82 o
  -4  -6  12        1.60        1.39      0.59 o
  -3  -6  12        1.25        1.59      0.54 o
  -2  -6  12        4.63        5.51      0.62 o
  -1  -6  12        0.01       -0.31      0.31 o
   0  -6  12       12.26       12.47      0.61 o
   1  -6  12        2.04        1.82      0.30 o
   2  -6  12        1.29        1.49      0.44 o
   3  -6  12        5.22        5.22      0.65 o
   4  -6  12        2.67        1.89      0.57 o
   5  -6  12        3.43        4.20      0.75 o
   6  -6  12        0.19       -0.34      0.78 o
  -5  -5  12        1.21        2.29      0.68 o
  -4  -5  12        1.32        1.57      0.53 o
  -3  -5  12       13.24       12.96      0.81 o
  -2  -5  12        4.16        4.78      0.47 o
  -1  -5  12        4.69        4.62      0.40 o
   0  -5  12        0.16        0.29      0.21 o
   1  -5  12       22.59       21.79      0.62 o
   2  -5  12        2.43        2.93      0.39 o
   3  -5  12        5.51        7.06      0.66 o
   4  -5  12        3.96        3.13      0.59 o
   5  -5  12        0.03       -0.35      0.56 o
   6  -5  12        3.90        4.49      1.25 o
  -5  -4  12        2.69        3.61      0.66 o
  -4  -4  12        7.25        4.89      0.62 o
  -3  -4  12       32.91       36.77      1.82 o
  -2  -4  12       37.72       41.77      1.40 o
  -1  -4  12        2.31        1.92      0.23 o
   0  -4  12        1.75        1.98      0.23 o
   1  -4  12        2.14        2.14      0.24 o
   2  -4  12        0.14        0.13      0.24 o
   3  -4  12        0.88        0.77      0.38 o
   4  -4  12        0.74        0.33      0.54 o
   5  -4  12       14.73       14.10      1.37 o
   6  -4  12        1.81        1.71      0.85 o
  -6  -3  12        2.14        2.20      0.81 o
  -5  -3  12        0.04       -0.41      0.41 o
  -4  -3  12        0.00       -0.12      0.31 o
  -3  -3  12        6.17        7.31      0.51 o
  -2  -3  12        2.33        2.85      0.31 o
  -1  -3  12       38.30       38.75      0.96 o
   0  -3  12        0.00       -0.01      0.12 o
   1  -3  12        0.01       -0.07      0.15 o
   2  -3  12       10.88       11.03      0.53 o
   3  -3  12       41.81       40.44      1.12 o
   4  -3  12        0.00       -0.21      0.37 o
   5  -3  12        0.48        0.51      0.45 o
   6  -3  12        0.29        1.29      0.79 o
  -6  -2  12        0.29       -0.15      0.62 o
  -5  -2  12        2.98        3.81      0.69 o
  -4  -2  12        0.03       -0.31      0.31 o
  -3  -2  12        0.25        0.24      0.26 o
  -2  -2  12       24.33       22.08      0.46 o
  -1  -2  12       15.07       15.71      0.68 o
   0  -2  12       12.94       12.34      0.48 o
   1  -2  12       35.72       33.82      0.71 o
   2  -2  12      103.35      107.86      2.05 o
   3  -2  12      186.28      186.13      3.31 o
   4  -2  12       20.45       21.51      1.04 o
   5  -2  12        2.53        2.52      0.57 o
   6  -2  12        4.77        6.53      1.12 o
  -7  -1  12        0.39        1.07      0.80 o
  -6  -1  12        0.33       -0.62      0.65 o
  -5  -1  12       10.73       10.40      0.86 o
  -4  -1  12        5.05        4.74      0.45 o
  -3  -1  12        0.58        0.26      0.19 o
  -2  -1  12        1.30        0.88      0.15 o
  -1  -1  12        0.23        0.14      0.21 o
   0  -1  12       76.05       70.61      1.14 o
   1  -1  12      245.38      246.00      3.55 o
   2  -1  12       11.11       10.78      0.55 o
   3  -1  12        0.18       -0.28      0.28 o
   4  -1  12        0.28        0.20      0.42 o
   5  -1  12        0.01        0.10      0.47 o
   6  -1  12        0.08       -0.64      0.64 o
  -7   0  12        0.06        0.02      0.53 o
  -6   0  12        0.20        0.89      0.85 o
  -5   0  12        0.01       -0.36      0.40 o
  -4   0  12        0.72        0.47      0.27 o
  -3   0  12        7.97        6.71      0.40 o
  -2   0  12        2.15        1.51      0.21 o
  -1   0  12        0.09        0.01      0.13 o
   0   0  12      116.52      115.65      1.67 o
   1   0  12        8.13        8.63      0.41 o
   2   0  12       18.74       16.67      0.72 o
   3   0  12        0.06        0.47      0.38 o
   4   0  12        8.08        5.68      0.82 o
   5   0  12        3.21        2.62      0.63 o
   6   0  12        0.38        0.50      1.08 o
  -7   1  12        0.07        0.45      0.66 o
  -6   1  12        1.11        0.93      0.75 o
  -5   1  12        0.28       -0.05      0.33 o
  -4   1  12        0.16       -0.26      0.26 o
  -3   1  12       12.36       15.29      0.62 o
  -2   1  12        0.55        0.95      0.24 o
  -1   1  12        2.64        1.80      0.24 o
   0   1  12      102.13      102.11      2.00 o
   1   1  12      260.88      237.14      4.04 o
   2   1  12        1.74        1.10      0.41 o
   3   1  12        0.01        0.18      0.39 o
   4   1  12        3.92        4.36      0.69 o
   5   1  12        1.50        0.89      0.61 o
  -7   2  12        0.00       -0.10      1.15 o
  -6   2  12       19.82       23.06      1.42 o
  -5   2  12        0.00       -0.37      0.37 o
  -4   2  12       10.30       10.72      0.69 o
  -3   2  12        2.39        0.99      0.32 o
  -2   2  12      211.16      196.07      3.40 o
  -1   2  12        7.18        7.26      0.48 o
   0   2  12        1.32        0.38      0.28 o
   1   2  12       23.82       21.26      0.99 o
   2   2  12        4.32        2.23      0.53 o
   3   2  12        9.77       10.13      0.86 o
   4   2  12        6.41        6.78      0.83 o
   5   2  12        0.01        0.00      0.74 o
  -6   3  12        2.27        2.63      0.77 o
  -5   3  12        0.33        1.03      0.51 o
  -4   3  12        6.45        6.34      0.63 o
  -3   3  12       32.02       28.44      1.12 o
  -2   3  12        0.83        1.00      0.39 o
  -1   3  12        0.86        0.21      0.37 o
   0   3  12        5.96        5.59      0.60 o
   1   3  12        0.58        0.85      0.42 o
   2   3  12        1.19        0.68      0.53 o
   3   3  12        1.82        1.99      0.59 o
   4   3  12       18.63       24.64      1.77 o
  -6   4  12        0.08        0.63      0.45 o
  -5   4  12        0.07       -0.31      0.62 o
  -4   4  12        0.92        0.74      0.35 o
  -3   4  12        6.88        8.15      0.71 o
  -2   4  12       23.33       21.66      1.06 o
  -1   4  12        1.82        1.47      0.48 o
   0   4  12       34.31       36.41      1.45 o
   1   4  12        4.76        5.75      0.73 o
   2   4  12        0.28        0.05      0.39 o
   3   4  12       16.37       20.80      1.66 o
  -5   5  12        0.33        0.19      0.43 o
  -4   5  12        5.04        6.74      0.75 o
  -3   5  12        5.85        6.68      0.73 o
  -2   5  12        1.60        1.09      0.91 o
  -1   5  12       15.83       18.24      1.49 o
   0   5  12        5.18        4.05      0.72 o
   1   5  12        0.12       -0.15      0.86 o
   2   5  12        0.53        0.01      0.53 o
  -4   6  12        6.75        9.04      0.93 o
  -3   6  12        0.80        2.43      0.62 o
  -2   6  12       10.18       12.41      1.04 o
  -1   6  12        4.86        4.76      0.79 o
   0   6  12        1.82        1.85      1.10 o
  -1  -8  13        0.02        0.02      0.79 o
   0  -8  13        0.00        0.20      0.69 o
   1  -8  13        1.13        1.39      0.73 o
   2  -8  13        0.36        0.30      0.55 o
   3  -8  13        0.36        1.10      0.61 o
   4  -8  13        3.63        3.42      1.02 o
  -3  -7  13        0.44        0.19      0.55 o
  -2  -7  13        2.66        1.81      0.59 o
  -1  -7  13        2.24        2.69      0.56 o
   0  -7  13        5.68        5.77      0.98 o
   1  -7  13       14.74       13.90      0.88 o
   2  -7  13        4.10        3.55      0.61 o
   3  -7  13        4.78        4.81      0.69 o
   4  -7  13        0.52        1.08      0.59 o
   5  -7  13        0.03        0.41      0.81 o
  -4  -6  13        3.27        2.14      0.64 o
  -3  -6  13       16.16       16.14      1.00 o
  -2  -6  13       22.37       24.71      1.11 o
  -1  -6  13        1.44        1.44      0.67 o
   0  -6  13        3.64        4.15      0.42 o
   1  -6  13        0.00       -0.35      0.35 o
   2  -6  13        6.14        6.66      0.64 o
   3  -6  13       13.57       12.32      0.86 o
   4  -6  13        0.03       -0.24      0.44 o
   5  -6  13        0.02       -0.33      0.52 o
  -4  -5  13        1.77        1.00      0.55 o
  -3  -5  13        0.03        0.32      0.41 o
  -2  -5  13        0.03        0.13      0.32 o
  -1  -5  13        6.00        6.27      0.43 o
   0  -5  13        3.32        2.68      0.29 o
   1  -5  13        6.37        6.97      0.45 o
   2  -5  13        0.90        1.11      0.33 o
   3  -5  13        0.01       -0.16      0.37 o
   4  -5  13        1.10        0.82      0.49 o
   5  -5  13        0.64        0.76      1.37 o
   6  -5  13        1.08        1.04      2.07 o
  -5  -4  13        0.55       -0.24      0.49 o
  -4  -4  13        1.52        1.57      0.51 o
  -3  -4  13        3.77        3.57      0.43 o
  -2  -4  13       13.05       12.04      0.54 o
  -1  -4  13        0.01       -0.07      0.20 o
   0  -4  13        4.35        4.57      0.25 o
   1  -4  13        2.19        1.56      0.32 o
   2  -4  13       17.21       16.60      0.93 o
   3  -4  13        0.38        0.78      0.38 o
   4  -4  13        5.00        6.43      1.05 o
   5  -4  13        0.00        0.35      0.97 o
   6  -4  13        1.96        2.70      0.93 o
  -6  -3  13        0.03        0.39      0.71 o
  -5  -3  13        2.32        1.03      0.62 o
  -4  -3  13        0.21        0.27      0.39 o
  -3  -3  13        0.11        0.52      0.31 o
  -2  -3  13        0.80        0.74      0.20 o
  -1  -3  13        6.56        6.63      0.39 o
   0  -3  13        1.06        1.12      0.21 o
   1  -3  13        5.25        6.01      0.29 o
   2  -3  13       90.77       96.64      1.90 o
   3  -3  13        6.03        6.89      0.52 o
   4  -3  13        4.82        4.87      0.62 o
   5  -3  13        0.21        0.90      0.50 o
   6  -3  13        5.03        5.64      1.45 o
  -6  -2  13        1.54        1.47      0.76 o
  -5  -2  13        0.13        0.38      0.55 o
  -4  -2  13        2.19        2.25      0.43 o
  -3  -2  13        0.22        0.04      0.26 o
  -2  -2  13       57.71       51.58      0.95 o
  -1  -2  13        0.32        0.35      0.61 o
   0  -2  13       28.02       25.77      0.76 o
   1  -2  13        3.08        3.43      0.28 o
   2  -2  13       16.41       16.31      0.67 o
   3  -2  13        1.79        1.29      0.36 o
   4  -2  13       17.21       14.53      0.91 o
   5  -2  13       23.60       22.09      1.18 o
   6  -2  13        0.16       -0.25      0.76 o
  -6  -1  13        0.01       -0.45      0.45 o
  -5  -1  13        0.35        0.51      0.53 o
  -4  -1  13        0.81        0.73      0.32 o
  -3  -1  13       19.64       16.19      0.60 o
  -2  -1  13        7.49        7.01      0.28 o
  -1  -1  13       12.81       13.08      1.40 o
   0  -1  13      132.98      133.50      2.01 o
   1  -1  13      144.06      147.10      2.29 o
   2  -1  13       42.76       41.01      1.33 o
   3  -1  13        0.23        0.47      0.38 o
   4  -1  13        1.29        0.27      0.43 o
   5  -1  13        4.90        3.21      0.68 o
   6  -1  13        0.15       -0.18      0.73 o
  -6   0  13        3.46        4.40      0.77 o
  -5   0  13        0.15       -0.38      0.44 o
  -4   0  13        0.01       -0.01      0.27 o
  -3   0  13       54.62       51.90      1.17 o
  -2   0  13        4.92        3.30      0.24 o
  -1   0  13        0.54        0.57      0.16 o
   0   0  13        4.87        6.80      0.34 o
   1   0  13        4.76        5.64      0.51 o
   2   0  13        0.89        0.59      0.32 o
   3   0  13        1.21        0.75      0.45 o
   4   0  13       12.37       13.81      1.07 o
   5   0  13        6.46        7.92      1.29 o
  -6   1  13        0.05        0.68      0.61 o
  -5   1  13        7.28        7.09      0.63 o
  -4   1  13        4.52        4.67      0.55 o
  -3   1  13       64.97       67.15      1.46 o
  -2   1  13        7.39        8.45      0.46 o
  -1   1  13       14.22       15.32      0.85 o
   0   1  13        0.28        0.88      0.27 o
   1   1  13        1.34        0.63      0.30 o
   2   1  13        3.91        1.85      0.49 o
   3   1  13       19.16       20.23      1.09 o
   4   1  13       15.88       21.77      1.24 o
   5   1  13        6.57        8.30      0.94 o
  -6   2  13        0.10        0.21      0.58 o
  -5   2  13        2.63        2.98      0.53 o
  -4   2  13       17.90       16.19      1.75 o
  -3   2  13        0.69        0.59      0.32 o
  -2   2  13        0.20        0.47      0.29 o
  -1   2  13        0.57        0.15      0.28 o
   0   2  13       26.10       26.01      0.92 o
   1   2  13        4.28        2.42      0.59 o
   2   2  13        2.42        1.79      0.52 o
   3   2  13        0.28        0.64      0.52 o
   4   2  13       11.60       13.69      1.68 o
  -6   3  13        3.39        3.46      0.81 o
  -5   3  13        0.53        0.50      0.54 o
  -4   3  13        0.32        0.27      0.49 o
  -3   3  13        3.25        2.29      0.49 o
  -2   3  13        2.38        1.98      0.46 o
  -1   3  13       12.74       12.52      1.04 o
   0   3  13        7.09        8.88      0.73 o
   1   3  13        1.20        1.26      0.50 o
   2   3  13        7.15        5.64      0.75 o
   3   3  13        0.71        0.63      0.59 o
   4   3  13        6.17        7.49      1.21 o
  -6   4  13        0.32        0.66      0.73 o
  -5   4  13        1.37        1.74      0.70 o
  -4   4  13        0.19        0.42      0.50 o
  -3   4  13        5.10        4.49      0.80 o
  -2   4  13        0.60        0.79      0.47 o
  -1   4  13        0.92        0.62      0.48 o
   0   4  13        6.16        7.95      1.48 o
   1   4  13       18.07       20.44      1.18 o
   2   4  13        2.38        3.14      0.72 o
   3   4  13        9.15       10.71      1.37 o
  -5   5  13        0.17        0.43      0.62 o
  -4   5  13        1.98        1.99      0.53 o
  -3   5  13        0.62        1.25      0.51 o
  -2   5  13       21.73       26.11      1.30 o
  -1   5  13       15.44       17.22      1.46 o
   0   5  13        3.83        4.27      0.77 o
   1   5  13        7.56        9.05      0.99 o
  -3   6  13        4.32        5.04      0.81 o
  -2   6  13        0.02       -0.09      0.56 o
  -1   6  13        0.00        0.13      0.55 o
   0  -8  14        0.47       -0.22      0.82 o
   1  -8  14        0.15        0.44      0.69 o
   2  -8  14        0.11       -0.32      0.55 o
   3  -8  14        0.40        0.50      0.74 o
  -2  -7  14        1.16        1.19      0.57 o
  -1  -7  14        0.31        0.46      0.47 o
   0  -7  14        0.22       -0.56      0.56 o
   1  -7  14        5.56        7.36      1.06 o
   2  -7  14        0.02        0.51      0.45 o
   3  -7  14        0.57        1.24      0.58 o
   4  -7  14        1.92        1.57      0.63 o
  -3  -6  14        0.78        1.21      0.76 o
  -2  -6  14        9.11       11.29      0.79 o
  -1  -6  14       14.17       13.92      0.78 o
   0  -6  14        0.26       -0.37      0.37 o
   1  -6  14        0.69        0.38      0.44 o
   2  -6  14        0.67        0.21      0.43 o
   3  -6  14        6.27        5.70      0.71 o
   4  -6  14        0.08        0.34      0.53 o
   5  -6  14        0.04        1.30      0.79 o
  -4  -5  14        2.61        2.90      0.75 o
  -3  -5  14        0.96        0.58      0.59 o
  -2  -5  14        4.61        4.54      0.54 o
  -1  -5  14        0.15       -0.01      0.27 o
   0  -5  14        1.47        1.09      0.24 o
   1  -5  14        0.13       -0.33      0.34 o
   2  -5  14        0.00        0.26      0.31 o
   3  -5  14        0.54       -0.18      0.39 o
   4  -5  14        5.01        5.67      0.71 o
   5  -5  14        1.25        1.71      1.52 o
  -5  -4  14        0.37        1.43      0.71 o
  -4  -4  14        0.53        0.66      0.45 o
  -3  -4  14        0.18       -0.07      0.30 o
  -2  -4  14        0.74        1.04      0.28 o
  -1  -4  14        2.91        3.52      0.54 o
   0  -4  14        4.85        4.16      0.31 o
   1  -4  14        6.85        7.93      0.47 o
   2  -4  14       59.06       57.34      1.38 o
   3  -4  14        8.50        8.20      0.68 o
   4  -4  14       14.07       15.42      1.18 o
   5  -4  14        6.65        5.79      1.02 o
   6  -4  14        1.79        3.21      1.27 o
  -5  -3  14        1.72        2.57      0.71 o
  -4  -3  14        0.00        0.27      0.40 o
  -3  -3  14        0.47        0.39      0.30 o
  -2  -3  14        5.57        5.25      0.29 o
   0  -3  14       10.68       10.52      0.42 o
   1  -3  14      283.60      288.36      4.10 o
   2  -3  14        8.49        8.83      0.69 o
   3  -3  14        3.47        2.80      0.67 o
   4  -3  14        0.04        0.41      0.45 o
   5  -3  14        0.00       -0.49      0.49 o
   6  -3  14        1.36        1.09      0.80 o
  -6  -2  14        0.15       -0.04      0.78 o
  -5  -2  14        1.37        1.08      0.61 o
  -4  -2  14        2.76        1.76      0.43 o
  -3  -2  14        1.99        1.95      0.31 o
  -2  -2  14       28.99       25.05      1.79 o
  -1  -2  14        4.14        3.39      0.86 o
   0  -2  14        3.90        3.79      0.27 o
   1  -2  14       67.17       65.49      1.37 o
   2  -2  14       11.69       12.20      0.62 o
   3  -2  14        2.45        2.39      0.50 o
   4  -2  14        9.77        9.16      0.93 o
   5  -2  14        0.00        0.01      0.65 o
  -6  -1  14        0.04        0.37      0.50 o
  -5  -1  14        0.55        0.20      0.50 o
  -4  -1  14        1.23        1.07      0.37 o
  -3  -1  14        2.30        1.87      0.29 o
  -2  -1  14        0.00        0.07      0.18 o
  -1  -1  14        0.30        1.45      0.79 o
   0  -1  14        0.46        0.69      0.26 o
   1  -1  14      155.86      148.38      2.34 o
   2  -1  14       65.35       61.71      1.46 o
   3  -1  14        2.72        2.66      0.53 o
   4  -1  14        4.81        3.07      0.62 o
   5  -1  14        0.05       -0.02      0.52 o
  -6   0  14        4.81        5.71      0.84 o
  -5   0  14        3.80        3.83      0.67 o
  -4   0  14        2.50        2.69      0.39 o
  -3   0  14        2.74        3.59      0.35 o
  -2   0  14       58.17       52.63      1.12 o
  -1   0  14       13.45       10.68      0.39 o
   0   0  14        1.43        0.72      0.25 o
   1   0  14        0.37        0.13      0.28 o
   2   0  14        0.58        0.26      0.38 o
   3   0  14       21.48       19.10      1.05 o
   4   0  14       19.28       21.95      1.23 o
   5   0  14        3.75        4.26      0.78 o
  -6   1  14        1.41        2.09      0.68 o
  -5   1  14        0.30        0.95      0.46 o
  -4   1  14        8.12        8.02      0.67 o
  -3   1  14       51.80       47.07      1.18 o
  -2   1  14        7.83        7.63      0.45 o
  -1   1  14        0.03       -0.18      0.31 o
   0   1  14        0.40        0.05      0.27 o
   1   1  14        0.07        0.66      0.32 o
   2   1  14        5.47        3.92      0.60 o
   3   1  14        4.56        4.68      0.85 o
   4   1  14        1.64        2.85      0.70 o
  -6   2  14        0.86        0.04      0.55 o
  -5   2  14        0.46        0.53      0.43 o
  -4   2  14       18.30       18.03      1.59 o
  -3   2  14        4.58        3.11      0.48 o
  -2   2  14       14.27       17.16      0.73 o
  -1   2  14        1.89        1.64      0.37 o
   0   2  14        1.02        0.80      0.39 o
   1   2  14       21.76       22.74      1.11 o
   2   2  14        8.64        9.50      0.85 o
   3   2  14        6.18        6.94      0.84 o
   4   2  14        6.73        7.69      0.94 o
  -6   3  14        0.44       -0.02      0.66 o
  -5   3  14        1.81        0.77      0.59 o
  -4   3  14        3.05        4.06      0.59 o
  -3   3  14        1.91        1.40      0.47 o
  -2   3  14        9.96       11.30      0.78 o
  -1   3  14        1.95        2.25      0.53 o
   0   3  14        0.71        0.57      0.46 o
   1   3  14        8.58        9.88      0.88 o
   2   3  14        0.05        0.41      0.53 o
   3   3  14        7.87       10.21      1.03 o
  -5   4  14        4.52        5.24      1.22 o
  -4   4  14        3.71        4.52      0.81 o
  -3   4  14        0.34       -0.75      0.75 o
  -2   4  14       18.44       20.73      1.13 o
  -1   4  14       13.86       13.34      0.96 o
   0   4  14        3.88        4.56      0.81 o
   1   4  14        0.41        0.30      0.70 o
   2   4  14        8.92       10.36      1.83 o
  -4   5  14        0.22        0.42      0.58 o
  -3   5  14        0.80        0.29      0.57 o
  -2   5  14        1.18        2.54      0.64 o
  -1   5  14       12.01       12.89      1.02 o
   0   5  14        0.09       -0.36      0.52 o
   1  -8  15        0.15        0.02      0.68 o
   2  -8  15        1.86        2.34      0.84 o
  -2  -7  15        0.44        1.21      0.56 o
  -1  -7  15        0.55       -0.10      0.62 o
   0  -7  15        0.59        0.51      0.60 o
   1  -7  15        0.13       -0.04      0.58 o
   2  -7  15        6.22        6.72      0.74 o
   3  -7  15        0.04       -0.19      0.49 o
   4  -7  15        0.34       -0.67      0.67 o
  -3  -6  15        0.02       -0.52      0.52 o
  -2  -6  15        4.92        4.50      0.61 o
  -1  -6  15        0.00        0.34      0.38 o
   0  -6  15        0.10        0.48      0.41 o
   1  -6  15        0.08       -0.03      0.46 o
   2  -6  15        0.00        0.19      0.42 o
   3  -6  15        0.56        0.50      0.51 o
   4  -6  15        0.83        0.94      0.59 o
  -4  -5  15        0.02        0.09      0.50 o
  -3  -5  15        0.00       -0.11      0.41 o
  -2  -5  15        0.01        0.25      0.31 o
  -1  -5  15        0.02        0.12      0.26 o
   0  -5  15        0.01        0.13      0.32 o
   1  -5  15        0.18        0.09      0.29 o
   2  -5  15       15.37       15.46      0.71 o
   3  -5  15        1.85        0.56      0.45 o
   4  -5  15        6.33        7.03      0.78 o
   5  -5  15        0.55        0.95      0.78 o
  -4  -4  15        0.02       -0.14      0.53 o
  -3  -4  15        0.03        0.07      0.36 o
  -2  -4  15        2.91        2.62      0.36 o
  -1  -4  15        0.06        0.17      0.23 o
   0  -4  15        1.93        2.22      0.37 o
   1  -4  15        0.32        0.36      0.27 o
   2  -4  15        0.16        0.44      0.36 o
   3  -4  15        0.37        0.61      0.43 o
   4  -4  15        2.64        2.77      0.79 o
   5  -4  15       18.82       21.19      1.57 o
  -5  -3  15        0.04        0.85      0.64 o
  -4  -3  15        1.95        3.03      0.50 o
  -3  -3  15        7.63        7.05      0.49 o
  -2  -3  15        0.09       -0.06      0.34 o
   0  -3  15        0.23        1.25      0.79 o
   1  -3  15        5.52        5.56      0.37 o
   2  -3  15      183.84      186.53      3.28 o
   3  -3  15        2.75        2.80      0.54 o
   4  -3  15        5.83        7.02      0.95 o
   5  -3  15        0.86        0.36      0.86 o
  -5  -2  15        0.76       -0.04      0.57 o
  -4  -2  15        1.10        1.11      0.35 o
  -3  -2  15        0.05       -0.14      0.25 o
  -2  -2  15       12.90       17.96      1.68 o
  -1  -2  15        7.35        7.31      1.23 o
   0  -2  15        4.97        3.44      0.40 o
   1  -2  15       12.06        9.29      0.66 o
   2  -2  15        0.42       -0.11      0.33 o
   3  -2  15        0.38        0.15      0.45 o
   4  -2  15        0.04        0.50      0.51 o
   5  -2  15        0.13        0.26      0.56 o
  -6  -1  15        0.00        0.21      0.50 o
  -5  -1  15        2.88        3.47      0.54 o
  -4  -1  15        2.89        2.53      0.43 o
  -3  -1  15        5.01        5.61      0.66 o
  -2  -1  15        0.15        0.25      0.31 o
  -1  -1  15        3.49        3.35      0.98 o
   0  -1  15        0.01       -0.04      0.16 o
   1  -1  15        6.05        6.24      0.39 o
   2  -1  15        1.68        0.75      0.40 o
   3  -1  15        7.46        8.97      1.31 o
   4  -1  15        6.59       10.19      1.08 o
   5  -1  15        3.01        3.89      0.76 o
  -6   0  15        0.11        0.09      0.57 o
  -5   0  15        1.00        0.35      0.58 o
  -4   0  15       12.09       13.39      0.65 o
  -3   0  15        0.37        0.11      0.28 o
  -2   0  15        0.13        0.13      0.23 o
  -1   0  15        0.11       -0.20      0.20 o
   0   0  15       19.66       18.96      0.82 o
   1   0  15        0.25       -0.04      0.29 o
   2   0  15       20.51       22.82      1.07 o
   3   0  15        3.36        4.64      0.68 o
   4   0  15       12.57       14.77      1.07 o
  -6   1  15        0.10        0.22      0.76 o
  -5   1  15       10.19       10.73      0.77 o
  -4   1  15        2.28        1.74      0.54 o
  -3   1  15       29.53       27.70      1.03 o
  -2   1  15        2.86        1.93      0.32 o
  -1   1  15        0.28        0.18      0.27 o
   0   1  15       27.89       26.90      1.06 o
   1   1  15        0.02        0.29      0.38 o
   2   1  15        2.78        2.12      0.56 o
   3   1  15        9.39       10.13      0.93 o
   4   1  15        0.49        0.89      0.80 o
  -5   2  15        0.30        0.26      0.56 o
  -4   2  15        1.03        0.61      0.43 o
  -3   2  15        0.39       -0.10      0.39 o
  -2   2  15        4.27        4.04      0.52 o
  -1   2  15        6.64        7.15      0.62 o
   0   2  15        1.54        1.52      0.52 o
   1   2  15        6.31        6.62      1.38 o
   2   2  15        2.40        3.02      0.64 o
   3   2  15        0.07       -0.07      0.57 o
  -5   3  15        0.35        0.49      0.62 o
  -4   3  15        3.28        2.78      0.99 o
  -3   3  15        5.50        5.54      0.67 o
  -2   3  15        7.41        9.65      0.78 o
  -1   3  15        1.95        2.10      0.54 o
   0   3  15        3.04        1.99      0.60 o
   1   3  15        8.11        9.28      0.91 o
   2   3  15        7.38       11.06      1.20 o
  -4   4  15        5.90        7.91      0.84 o
  -3   4  15        6.13        6.38      0.78 o
  -2   4  15        4.91        6.26      0.78 o
  -1   4  15        1.60        2.13      0.67 o
   0   4  15        2.38        2.16      0.67 o
   1   4  15        0.12       -0.81      0.81 o
  -2   5  15        5.48        7.01      0.91 o
  -1   5  15        1.28        1.48      0.64 o
  -1  -7  16        1.13        0.93      0.68 o
   0  -7  16        0.13        0.57      0.62 o
   1  -7  16        0.50        0.47      0.80 o
   2  -7  16        1.23        2.19      0.90 o
   3  -7  16        0.78        0.24      0.56 o
  -2  -6  16        0.23        0.28      0.44 o
  -1  -6  16        0.04        0.02      0.50 o
   0  -6  16        0.04       -0.39      0.39 o
   1  -6  16        2.11        2.86      0.58 o
   2  -6  16        6.26        5.07      1.45 o
   3  -6  16        2.42        2.20      0.60 o
   4  -6  16        2.64        2.74      0.70 o
  -3  -5  16        0.00       -0.28      0.49 o
  -2  -5  16        0.59        0.46      0.39 o
  -1  -5  16        0.81        1.00      0.34 o
   0  -5  16        1.19        1.39      0.34 o
   1  -5  16       42.01       42.86      1.73 o
   2  -5  16       10.55        9.75      0.70 o
   3  -5  16        6.99        6.32      0.69 o
   4  -5  16        0.34        0.45      0.63 o
  -4  -4  16        0.02        0.69      0.56 o
  -3  -4  16        0.01       -0.06      0.34 o
  -2  -4  16        7.63        7.51      0.92 o
  -1  -4  16        0.74        1.05      0.37 o
   0  -4  16       14.19       14.93      0.71 o
   1  -4  16       27.65       28.10      0.90 o
   2  -4  16        0.95        1.14      0.37 o
   3  -4  16        0.64        0.83      0.65 o
   4  -4  16        1.24        1.70      0.75 o
   5  -4  16        0.29       -0.02      0.75 o
  -4  -3  16        0.48        0.85      0.44 o
  -3  -3  16        5.44        4.68      0.51 o
   0  -3  16        2.47        3.33      1.01 o
   1  -3  16       22.39       21.04      0.70 o
   2  -3  16       18.92       20.29      0.81 o
   3  -3  16        0.53        0.50      0.45 o
   4  -3  16        0.71        0.43      0.53 o
   5  -3  16        0.26       -0.60      0.73 o
  -5  -2  16        2.86        3.48      0.95 o
  -4  -2  16        0.02        0.01      0.33 o
  -3  -2  16        0.00        0.11      0.32 o
  -2  -2  16        1.40        2.15      0.95 o
  -1  -2  16       14.81       12.20      1.54 o
   0  -2  16        0.75        0.70      0.45 o
   1  -2  16        0.47       -0.19      0.26 o
   2  -2  16        0.73        0.47      0.35 o
   3  -2  16        6.14        6.23      1.04 o
   4  -2  16        6.21        5.74      0.76 o
  -5  -1  16        1.01        1.33      0.55 o
  -4  -1  16        0.17       -0.35      0.35 o
  -3  -1  16        4.15        3.68      0.35 o
  -2  -1  16        0.02        0.10      0.30 o
  -1  -1  16        0.06        0.51      0.28 o
   0  -1  16        4.68        3.64      0.31 o
   1  -1  16        0.16        0.63      0.29 o
   2  -1  16        0.19        0.30      0.40 o
   3  -1  16        4.57        5.29      0.69 o
   4  -1  16        4.62        4.12      0.74 o
  -5   0  16        1.78        2.53      0.62 o
  -4   0  16       20.44       21.74      0.97 o
  -3   0  16        2.73        2.89      0.47 o
  -2   0  16        0.17        0.15      0.24 o
  -1   0  16        4.37        3.97      0.33 o
   0   0  16       15.49       13.99      0.62 o
   1   0  16       10.29        9.68      0.59 o
   2   0  16        0.00       -0.39      0.39 o
   3   0  16        7.61       11.52      0.92 o
   4   0  16        3.45        3.60      0.74 o
  -5   1  16        3.70        2.30      0.99 o
  -4   1  16        1.70        1.36      0.45 o
  -3   1  16        0.12        0.69      0.32 o
  -2   1  16        0.97        1.21      0.32 o
  -1   1  16        0.44       -0.20      0.27 o
   0   1  16        3.90        4.27      0.60 o
   1   1  16        3.70        4.03      0.62 o
   2   1  16        5.67        5.77      0.78 o
   3   1  16        4.61        5.53      0.81 o
  -5   2  16        5.06        5.97      0.85 o
  -4   2  16        0.09        0.70      0.46 o
  -3   2  16        3.19        2.82      0.71 o
  -2   2  16        5.22        5.69      0.72 o
  -1   2  16        7.45        8.81      0.71 o
   0   2  16        2.81        2.42      0.59 o
   1   2  16        1.56        1.38      0.80 o
   2   2  16        7.28        6.69      0.84 o
   3   2  16        0.16        1.02      0.67 o
  -4   3  16        0.11       -0.26      0.50 o
  -3   3  16        1.02        0.77      0.50 o
  -2   3  16        1.67        2.03      0.59 o
  -1   3  16       35.87       43.71      1.61 o
   0   3  16        0.69        0.38      0.64 o
   1   3  16        1.35        2.10      0.68 o
  -3   4  16        3.68        3.38      0.70 o
  -2   4  16       18.32       22.65      1.25 o
  -1   4  16        1.08        1.00      0.59 o
   0   4  16        0.00       -0.20      0.76 o
   1  -7  17        0.00        1.05      0.58 o
  -1  -6  17        0.04        0.87      0.52 o
   0  -6  17        0.08        0.08      0.39 o
   1  -6  17        0.01        0.35      0.51 o
   2  -6  17        0.72        0.92      0.57 o
   3  -6  17        0.06        0.03      0.65 o
  -3  -5  17        0.11        0.23      0.54 o
  -2  -5  17        0.00        0.23      0.36 o
  -1  -5  17        0.87        0.69      0.48 o
   0  -5  17        0.68        0.63      0.33 o
   1  -5  17        1.30        1.07      0.37 o
   2  -5  17       41.34       40.73      1.64 o
   3  -5  17       14.12       13.37      0.91 o
   4  -5  17        0.41        1.12      0.78 o
  -3  -4  17        0.39       -0.21      0.35 o
  -2  -4  17        0.30       -0.30      0.33 o
   0  -4  17       26.01       26.23      1.31 o
   1  -4  17       29.81       27.21      1.14 o
   2  -4  17        0.12       -0.27      0.39 o
   3  -4  17        0.19        0.24      0.48 o
   4  -4  17        0.07        0.16      0.67 o
  -4  -3  17        0.85        0.74      0.44 o
  -3  -3  17        0.35       -0.34      0.35 o
   0  -3  17        8.79        9.85      1.50 o
   1  -3  17        1.38        1.34      0.29 o
   2  -3  17        0.92        1.19      0.38 o
   3  -3  17        0.02       -0.44      0.44 o
   4  -3  17        0.81        1.29      0.60 o
  -4  -2  17        2.72        2.75      0.75 o
  -3  -2  17        0.00       -0.31      0.31 o
  -2  -2  17        0.45       -0.38      0.84 o
  -1  -2  17        1.66        3.07      1.09 o
   0  -2  17        4.86        6.08      1.36 o
   1  -2  17        3.58        3.90      0.37 o
   2  -2  17        3.30        4.79      0.50 o
   3  -2  17        0.01       -0.27      0.44 o
   4  -2  17        0.85        0.97      0.61 o
  -5  -1  17        1.78        1.66      0.90 o
  -4  -1  17        4.72        4.99      0.61 o
  -3  -1  17        4.80        5.67      0.49 o
  -2  -1  17        0.67       -0.79      0.79 o
  -1  -1  17        4.57        6.27      1.37 o
   0  -1  17        3.92        4.36      0.44 o
   1  -1  17        0.05        0.09      0.29 o
   2  -1  17        2.45        2.52      0.52 o
   3  -1  17        9.43        9.58      1.19 o
   4  -1  17        1.30        1.87      0.70 o
  -5   0  17        0.57        0.92      0.59 o
  -4   0  17       11.01       11.22      0.62 o
  -3   0  17        7.25        7.19      0.46 o
  -2   0  17        0.02        0.14      0.35 o
  -1   0  17        0.05       -0.24      0.24 o
   0   0  17        3.14        3.91      0.62 o
   1   0  17        0.03        0.52      0.39 o
   2   0  17        8.61        9.92      0.84 o
   3   0  17        0.01       -0.48      0.52 o
  -4   1  17        0.83        0.52      0.43 o
  -3   1  17        3.67        3.36      0.49 o
  -2   1  17        1.59        1.59      0.36 o
  -1   1  17        9.76       10.85      0.76 o
   0   1  17        0.84        0.94      0.42 o
   1   1  17        0.42       -0.41      0.41 o
   2   1  17       14.44       17.52      1.23 o
   3   1  17        0.39        0.91      0.65 o
  -4   2  17        4.10        5.60      0.69 o
  -3   2  17        0.90        0.86      0.45 o
  -2   2  17        0.18       -0.06      0.41 o
  -1   2  17        4.41        4.91      0.62 o
   0   2  17        1.75        1.90      0.57 o
   1   2  17        0.42       -0.13      0.52 o
   2   2  17       13.66       15.63      1.14 o
  -3   3  17        6.69        7.96      0.80 o
  -2   3  17        1.24        2.38      0.59 o
  -1   3  17        0.26        0.70      0.60 o
   0   3  17        1.77        1.54      0.61 o
   0  -6  18        0.34       -0.10      0.39 o
   1  -6  18        1.26        1.46      0.55 o
   2  -6  18        0.03        0.38      0.58 o
  -2  -5  18        0.08        0.25      0.43 o
  -1  -5  18        1.49        1.97      0.43 o
   0  -5  18        1.12        1.39      0.42 o
   1  -5  18        1.44        1.26      0.39 o
   2  -5  18        1.67        1.48      0.57 o
   3  -5  18        1.17        1.06      0.68 o
  -3  -4  18        1.08        1.35      0.82 o
   1  -4  18        5.32        4.82      0.42 o
   2  -4  18        0.14       -0.23      0.39 o
   3  -4  18        0.35        0.23      0.57 o
   0  -3  18        0.39       -0.71      0.75 o
   1  -3  18        0.62        0.15      0.33 o
   2  -3  18        0.09       -0.13      0.35 o
   3  -3  18        0.27        0.66      0.51 o
  -4  -2  18        1.95        1.49      0.55 o
  -2  -2  18        0.01       -0.28      0.87 o
  -1  -2  18        0.15       -0.34      0.87 o
   0  -2  18        9.40       10.06      1.65 o
   1  -2  18        0.79        1.11      0.31 o
   2  -2  18        0.24       -0.08      0.41 o
   3  -2  18       14.34       16.88      1.03 o
  -4  -1  18        0.21        0.32      0.40 o
  -3  -1  18        0.65        1.07      0.36 o
  -2  -1  18        0.21        0.38      0.94 o
  -1  -1  18        1.17       -0.03      0.90 o
   0  -1  18        4.57        4.80      0.36 o
   1  -1  18        2.06        2.69      0.41 o
   2  -1  18       16.80       18.99      1.02 o
   3  -1  18        8.53        9.81      1.03 o
  -4   0  18        0.04        0.33      0.49 o
  -3   0  18        0.80        0.42      0.33 o
  -2   0  18        0.11       -0.14      0.26 o
  -1   0  18        9.62        9.28      0.63 o
   0   0  18        2.37        2.91      0.40 o
   1   0  18        3.42        3.78      0.58 o
   2   0  18        5.35        5.05      0.71 o
  -4   1  18        1.08        2.04      1.33 o
  -3   1  18        0.55        0.56      0.56 o
  -2   1  18        0.39        0.31      0.33 o
  -1   1  18        8.72       10.88      0.75 o
   0   1  18        0.82        0.78      0.46 o
   1   1  18        0.32        0.62      0.51 o
   2   1  18        0.18        0.29      0.54 o
  -3   2  18        3.56        5.47      0.73 o
  -2   2  18        6.68        8.37      0.72 o
  -1   2  18        0.15        0.37      0.61 o
   0   2  18        0.02       -0.14      0.51 o
   0  -5  19        5.98        5.80      0.73 o
   1  -5  19        0.08       -0.41      0.42 o
   1  -4  19        0.03        0.37      0.40 o
   2  -4  19        0.09        0.12      0.46 o
   0  -3  19        0.09       -0.64      0.79 o
   1  -3  19        0.19        0.13      0.42 o
   2  -3  19        0.25        0.48      0.67 o
  -2  -2  19        0.91        1.25      1.05 o
  -1  -2  19        0.11       -0.63      0.94 o
   0  -2  19        0.73        1.88      1.10 o
   1  -2  19        0.11        0.09      0.29 o
   2  -2  19        4.77        5.39      0.63 o
  -3  -1  19        0.11       -0.62      1.05 o
  -2  -1  19        0.47       -0.06      1.01 o
  -1  -1  19        7.46       11.19      1.83 o
   0  -1  19        1.13        1.76      0.41 o
   1  -1  19        4.84        3.78      0.46 o
   2  -1  19        0.02        0.05      0.51 o
  -3   0  19        3.30        5.05      0.56 o
  -2   0  19        0.16        0.37      0.35 o
  -1   0  19        0.63        1.64      0.45 o
   0   0  19        2.59        2.19      0.41 o
   1   0  19        1.01        1.21      0.50 o
  -2   1  19        0.11       -0.07      0.46 o
  -1   1  19        0.03       -0.38      0.38 o
   0   1  19        0.75        1.21      0.59 o
   0  -3  20        0.49        1.47      1.22 o
  -1  -2  20        2.74        3.47      1.33 o
   0  -2  20        0.40       -0.46      1.02 o
   1  -2  20        6.22        4.86      1.55 o
  -1  -1  20        1.11       -0.04      1.00 o
   0  -1  20        1.07        1.54      0.44 o
 
